# Supplementary material for: 3-Chloro-N-(4-sulfamoylphen­yl)propanamide
Source: Acta Crystallogr Sect E Struct Rep Online. 2010 Jun 5;66(Pt 7):o1559–60. doi: 10.1107/S1600536810020465 (PMC3006765; doi:10.1107/S1600536810020465)
Supplement: Supplementary file 1 [file e-66-o1559-sup1.cif]

##############################################################################
###                                                                        ###
###        Electronic paper (Acta Crystallographica Section E)             ###
###                                                                        ###
##############################################################################
#                                                                            #
# This CIF contains the data in a paper accepted for publication in Acta     #
# Crystallographica Section E. It conforms to the requirements of Notes      #
# for Authors for Section E, and has been peer reviewed under the auspices   #
# of the IUCr Commission on Journals.                                        #
#                                                                            #
# Full details of the Crystallographic Information File format               #
# are given in the paper "The Crystallographic Information File (CIF):       #
# a New Standard Archive File for Crystallography" by S. R. Hall, F. H.      #
# Allen and I. D. Brown [Acta Cryst. (1991), A47, 655-685].                  #
#                                                                            #
# The current version of the core CIF dictionary is obtainable from          #
# ftp://ftp.iucr.org/pub/cif_core.dic. The current version number is 2.4.    #
#                                                                            #
# Software is freely available for graphical display of the structure(s) in  #
# this CIF.  For information consult the CIF home page http://www.iucr.org/  #
# cif/home.html                                                              #
#                                                                            #
# This file may be used for bona fide research purposes within the           #
# scientific community so long as proper attribution is given to the journal # 
# article from which it was obtained.                                        #
#                                                                            #
##############################################################################
                                             
data_global
_audit_creation_method     'PLATON <TABLE ACC> option'
_journal_date_recd_electronic     2010-05-26
_journal_date_accepted     2010-05-29
_journal_name_full     'Acta Crystallographica, Section E'
_journal_year     2010
_journal_volume     66
_journal_issue      7
_journal_page_first     o1559
_journal_page_last     o1560
_journal_paper_category     QO
_journal_coeditor_code     IS2555
_publ_contact_author_name
; Dr. Mehmet Akkurt
;
_publ_contact_author_address
; Department of Physics
  Faculty of Arts and Sciences
  Erciyes University
  38039 Kayseri
  Turkey
;
_publ_contact_author_email     akkurt@erciyes.edu.tr
_publ_contact_author_fax     '+90-352-4374933'
_publ_contact_author_phone     '+90-352-4374901 ext. 33106'
_publ_section_title
;
3-Chloro-<i>N</i>-(4-sulfamoylphenyl)propanamide
;
loop_
    _publ_author_name
    _publ_author_footnote
    _publ_author_address
    'Mehmet Akkurt' .
; Department of Physics
  Faculty of Sciences
  Erciyes University
  38039 Kayseri
  Turkey
;
    '\,Serife P\?inar Yal\,c\?in' .
; Department of Physics
  Faculty of Arts and Sciences
  Harran University
  63300 \,Sanl\?iurfa,
  Turkey
;
    'Hasan T\"urkmen' .
; Department of Chemistry
  Faculty of Arts and Sciences
  Harran University
  63300 \,Sanl\?iurfa,
  Turkey
;
    'Orhan B\"uy\"ukg\"ung\"or' .
;
   Department of Physics
   Faculty of Arts and Sciences
   Ondokuz May\?is University
   55139 Samsun
   Turkey
;
data_I
_chemical_name_systematic
;
3-Chloro-<i>N</i>-(4-sulfamoylphenyl)propanamide
;
_chemical_name_common     ?
_chemical_formula_moiety     'C9 H11 Cl N2 O3 S'
_chemical_formula_sum     'C9 H11 Cl N2 O3 S'
_chemical_formula_structural     ?
_chemical_formula_iupac     'C9 H11 Cl N2 O3 S'
_chemical_formula_weight     262.72
_chemical_melting_point     ?
_symmetry_cell_setting     monoclinic
_symmetry_space_group_name_H-M     'P 21/c'
_symmetry_space_group_name_Hall     '-P 2ybc'
loop_
    _symmetry_equiv_pos_site_id
    _symmetry_equiv_pos_as_xyz
    1 x,y,z
    2 -x,1/2+y,1/2-z
    3 -x,-y,-z
    4 x,1/2-y,1/2+z
_cell_length_a     7.7554(4)
_cell_length_b     14.8191(8)
_cell_length_c     9.7482(5)
_cell_angle_alpha     90
_cell_angle_beta     94.181(4)
_cell_angle_gamma     90
_cell_volume     1117.36(10)
_cell_formula_units_Z     4
_cell_measurement_reflns_used     8775
_cell_measurement_theta_min     2.09
_cell_measurement_theta_max     28.00
_cell_measurement_temperature     296
_cell_special_details
;
;
_exptl_crystal_description     'prism'
_exptl_crystal_colour     'colourless'
_exptl_crystal_size_max     0.780
_exptl_crystal_size_mid     0.450
_exptl_crystal_size_min     0.220
_exptl_crystal_size_rad     ?
_exptl_crystal_density_diffrn     1.562
_exptl_crystal_density_meas     ?
_exptl_crystal_density_method     'Not Measured'
_exptl_crystal_F_000     544
loop_
    _exptl_crystal_face_index_h
    _exptl_crystal_face_index_k
    _exptl_crystal_face_index_l
    _exptl_crystal_face_perp_dist
    3 8 -15 0.1500
    -5 -21 20 0.0768
    0 5 18 0.2530
    1 -4 -9 0.1810
    -1 -3 -1 0.2861
    -7 28 -11 0.3187
    29 13 10 0.4237
    -27 -28 -10 0.3800
    10 28 -19 0.2484
    -1 -8 1 0.2318
    16 -19 1 0.2824
_exptl_absorpt_coefficient_mu     0.522
_exptl_absorpt_correction_type     integration
_exptl_absorpt_process_details     '(X-RED32; Stoe & Cie, 2002)'
_exptl_absorpt_correction_T_min     0.754
_exptl_absorpt_correction_T_max     0.892
_exptl_special_details
;
;
_diffrn_ambient_temperature     296
_diffrn_radiation_type     'Mo K\a'
_diffrn_radiation_wavelength     0.71073
_diffrn_radiation_monochromator     'plane graphite'
_diffrn_measurement_device_type     'Stoe IPDS2'
_diffrn_measurement_device     '2-circle goniometer'
_diffrn_measurement_method     '\w scans'
_diffrn_detector_area_resol_mean     6.67
_diffrn_reflns_number     6023
_diffrn_reflns_av_R_equivalents     0.0403
_diffrn_reflns_av_sigmaI/netI     0.0379
_diffrn_reflns_theta_min     2.51
_diffrn_reflns_theta_max     26.50
_diffrn_reflns_theta_full     26.50
_diffrn_measured_fraction_theta_max     0.992
_diffrn_measured_fraction_theta_full     0.992
_diffrn_reflns_limit_h_min     -8
_diffrn_reflns_limit_h_max     9
_diffrn_reflns_limit_k_min     -16
_diffrn_reflns_limit_k_max     18
_diffrn_reflns_limit_l_min     -12
_diffrn_reflns_limit_l_max     12
_diffrn_reflns_reduction_process
;
;
_refine_special_details
;
Refinement on <i>F</i>^2^ for ALL reflections except those flagged by the user
for potential systematic errors. Weighted <i>R</i>-factors <i>wR</i> and all
goodnesses of fit <i>S</i> are based on <i>F</i>^2^, conventional
<i>R</i>-factors <i>R</i> are based on <i>F</i>, with <i>F</i> set to zero for
negative <i>F</i>^2^. The observed criterion of <i>F</i>^2^ > \s(<i>F</i>^2^)
is used only for calculating -<i>R</i>-factor-obs <i>etc</i>. and is not
relevant to the choice of reflections for refinement. <i>R</i>-factors based
on <i>F</i>^2^ are statistically about twice as large as those based on
<i>F</i>, and <i>R</i>-factors based on ALL data will be even larger.
;
_reflns_number_total     2294
_reflns_number_gt     2007
_reflns_threshold_expression     I>2\s(I)
_refine_ls_structure_factor_coef     Fsqd
_refine_ls_matrix_type     full
_refine_ls_R_factor_all     0.0439
_refine_ls_R_factor_gt     0.0378
_refine_ls_wR_factor_gt     0.1025
_refine_ls_wR_factor_ref     0.1059
_refine_ls_goodness_of_fit_ref     1.083
_refine_ls_restrained_S_all     1.082
_refine_ls_number_reflns     2294
_refine_ls_number_parameters     153
_refine_ls_number_restraints     2
_refine_ls_number_constraints     ?
_refine_ls_hydrogen_treatment     mixed
_refine_ls_weighting_scheme     calc
_refine_ls_weighting_details
         'calc w=1/[\s^2^(Fo^2^)+(0.0602P)^2^+0.3510P] where P=(Fo^2^+2Fc^2^)/3'
_atom_sites_solution_hydrogens     geom
_atom_sites_solution_primary     direct
_atom_sites_solution_secondary     difmap
_refine_ls_shift/su_max     0.000
_refine_ls_shift/su_mean     0.000
_refine_diff_density_max     0.279
_refine_diff_density_min     -0.441
_refine_ls_extinction_method     'none'
_refine_ls_abs_structure_details     ?
_refine_ls_abs_structure_Flack     .
loop_
    _atom_type_symbol
    _atom_type_description
    _atom_type_scat_dispersion_real
    _atom_type_scat_dispersion_imag
    _atom_type_scat_source
    S S 0.1246 0.1234 'International Tables Vol C Tables 4.2.6.8 and 6.1.1.4'
    O O 0.0106 0.0060 'International Tables Vol C Tables 4.2.6.8 and 6.1.1.4'
    N N 0.0061 0.0033 'International Tables Vol C Tables 4.2.6.8 and 6.1.1.4'
    Cl Cl 0.1484 0.1585 'International Tables Vol C Tables 4.2.6.8 and 6.1.1.4'
    H H 0.0000 0.0000 'International Tables Vol C Tables 4.2.6.8 and 6.1.1.4'
    C C 0.0033 0.0016 'International Tables Vol C Tables 4.2.6.8 and 6.1.1.4'
_computing_data_collection     'X-AREA (Stoe & Cie, 2002)'
_computing_cell_refinement     'X-AREA (Stoe & Cie, 2002)'
_computing_data_reduction     'X-RED32 (Stoe & Cie, 2002)'
_computing_structure_solution     'SIR97 (Altomare <i>et al</i>.,  1999)'
_computing_structure_refinement     'SHELXL97 (Sheldrick, 2008)'
_computing_molecular_graphics     'ORTEP-3 (Farrugia, 1997)'
_computing_publication_material     'WinGX (Farrugia, 1999)'
loop_
    _atom_site_type_symbol
    _atom_site_label
    _atom_site_fract_x
    _atom_site_fract_y
    _atom_site_fract_z
    _atom_site_U_iso_or_equiv
    _atom_site_thermal_displace_type
    _atom_site_calc_flag
    _atom_site_refinement_flags
    _atom_site_occupancy
    Cl Cl1 0.18392(12) -0.00186(4) 0.38004(9) 0.0791(3) Uani . . 1.000
    S S1 0.31196(6) 0.73280(3) 0.40392(4) 0.03300(10)
                                                    Uani . . 1.000
    O O1 0.2882(2) 0.75787(10) 0.54296(14) 0.0471(5) Uani . . 1.000
    O O2 0.4665(2) 0.76199(10) 0.34461(15) 0.0445(5) Uani . . 1.000
    O O3 0.1258(2) 0.28706(10) 0.52407(19) 0.0571(6) Uani . . 1.000
    N N1 0.1520(2) 0.77368(12) 0.31092(18) 0.0398(5) Uani . . 1.000
    N N2 0.3009(2) 0.33382(11) 0.36141(18) 0.0419(5) Uani . . 1.000
    C C1 0.3044(2) 0.61415(12) 0.39403(17) 0.0331(5) Uani . . 1.000
    C C2 0.2424(3) 0.56420(15) 0.4978(2) 0.0499(7) Uani . . 1.000
    C C3 0.2372(4) 0.47119(15) 0.4898(2) 0.0530(7) Uani . . 1.000
    C C4 0.2965(2) 0.42797(13) 0.37652(19) 0.0360(5) Uani . . 1.000
    C C5 0.3592(3) 0.47919(15) 0.2722(2) 0.0508(7) Uani . . 1.000
    C C6 0.3617(3) 0.57169(15) 0.2792(2) 0.0488(7) Uani . . 1.000
    C C7 0.2202(3) 0.27011(13) 0.4329(2) 0.0389(6) Uani . . 1.000
    C C8 0.2583(3) 0.17489(14) 0.3889(2) 0.0448(6) Uani . . 1.000
    C C9 0.1263(4) 0.10957(16) 0.4265(4) 0.0725(10) Uani . . 1.000
    H H1A 0.153(4) 0.7665(17) 0.2235(18) 0.053(7) Uiso . . 1.000
    H H1B 0.055(3) 0.7636(17) 0.342(3) 0.051(7) Uiso . . 1.000
    H H2 0.20340 0.59310 0.57430 0.0600 Uiso calc R 1.000
    H H2A 0.36310 0.31400 0.29840 0.0500 Uiso calc R 1.000
    H H3 0.19400 0.43770 0.56030 0.0640 Uiso calc R 1.000
    H H5 0.40020 0.45050 0.19620 0.0610 Uiso calc R 1.000
    H H6 0.40150 0.60550 0.20760 0.0590 Uiso calc R 1.000
    H H8A 0.26540 0.17370 0.29000 0.0540 Uiso calc R 1.000
    H H8B 0.36990 0.15670 0.43140 0.0540 Uiso calc R 1.000
    H H9A 0.01560 0.12520 0.38000 0.0870 Uiso calc R 1.000
    H H9B 0.11490 0.11230 0.52490 0.0870 Uiso calc R 1.000
loop_
    _atom_site_aniso_label
    _atom_site_aniso_U_11
    _atom_site_aniso_U_22
    _atom_site_aniso_U_33
    _atom_site_aniso_U_12
    _atom_site_aniso_U_13
    _atom_site_aniso_U_23
    Cl1 0.1120(6) 0.0337(3) 0.0982(6) -0.0094(3) 0.0520(5) -0.0065(3)
    S1 0.0424(3) 0.0302(2) 0.0276(2) -0.0060(2) 0.0106(2) -0.0011(2)
    O1 0.0702(10) 0.0434(8) 0.0294(7) -0.0105(7) 0.0146(6) -0.0057(5)
    O2 0.0459(8) 0.0452(8) 0.0440(8) -0.0140(6) 0.0142(6) 0.0000(6)
    O3 0.0628(10) 0.0383(8) 0.0757(11) -0.0035(7) 0.0427(9) -0.0018(7)
    N1 0.0471(10) 0.0372(9) 0.0367(9) 0.0024(7) 0.0131(7) 0.0019(7)
    N2 0.0504(10) 0.0315(8) 0.0466(9) 0.0014(7) 0.0233(7) -0.0011(7)
    C1 0.0382(10) 0.0295(9) 0.0323(8) 0.0002(7) 0.0075(7) 0.0012(6)
    C2 0.0740(15) 0.0352(10) 0.0443(11) 0.0005(10) 0.0310(10) 0.0001(8)
    C3 0.0814(16) 0.0348(11) 0.0473(11) 0.0008(11) 0.0354(11) 0.0060(9)
    C4 0.0383(10) 0.0315(9) 0.0394(9) 0.0021(8) 0.0116(8) 0.0022(7)
    C5 0.0732(15) 0.0387(10) 0.0447(11) -0.0035(10) 0.0323(11) -0.0041(9)
    C6 0.0712(15) 0.0377(10) 0.0410(10) -0.0061(10) 0.0278(10) 0.0009(8)
    C7 0.0385(10) 0.0335(10) 0.0461(11) -0.0008(8) 0.0126(8) 0.0004(8)
    C8 0.0500(12) 0.0344(10) 0.0520(11) -0.0010(9) 0.0176(9) -0.0027(8)
    C9 0.0714(18) 0.0328(11) 0.118(2) -0.0020(12) 0.0382(17) -0.0012(13)
_geom_special_details
;
Bond distances, angles <i>etc</i>. have been calculated using the rounded
fractional coordinates. All su's are estimated from the variances of the
(full) variance-covariance matrix. The cell e.s.d.'s are taken into account in
the estimation of distances, angles and torsion angles
;
loop_
    _geom_bond_atom_site_label_1
    _geom_bond_atom_site_label_2
    _geom_bond_site_symmetry_1
    _geom_bond_site_symmetry_2
    _geom_bond_distance
    _geom_bond_publ_flag
    Cl1 C9 . . 1.778(3) no
    S1 O1 . . 1.4302(14) no
    S1 O2 . . 1.4349(16) no
    S1 N1 . . 1.6012(17) no
    S1 C1 . . 1.7617(18) no
    O3 C7 . . 1.218(3) no
    N2 C4 . . 1.404(3) no
    N2 C7 . . 1.354(3) no
    N1 H1A . . 0.859(18) no
    N1 H1B . . 0.85(2) no
    N2 H2A . . 0.8600 no
    C1 C2 . . 1.369(3) no
    C1 C6 . . 1.385(3) no
    C2 C3 . . 1.381(3) no
    C3 C4 . . 1.384(3) no
    C4 C5 . . 1.385(3) no
    C5 C6 . . 1.373(3) no
    C7 C8 . . 1.510(3) no
    C8 C9 . . 1.475(4) no
    C2 H2 . . 0.9300 no
    C3 H3 . . 0.9300 no
    C5 H5 . . 0.9300 no
    C6 H6 . . 0.9300 no
    C8 H8A . . 0.9700 no
    C8 H8B . . 0.9700 no
    C9 H9A . . 0.9700 no
    C9 H9B . . 0.9700 no
loop_
    _geom_contact_atom_site_label_1
    _geom_contact_atom_site_label_2
    _geom_contact_distance
    _geom_contact_site_symmetry_1
    _geom_contact_site_symmetry_2
    _geom_contact_publ_flag
    Cl1 N1 3.3993(19) . 1_545 no
    Cl1 C9 3.543(3) . 3_556 no
    Cl1 H9B 3.0400 . 3_556 no
    S1 O1 3.5128(14) . 4_564 no
    O1 N1 2.926(2) . 4_565 no
    O1 S1 3.5128(14) . 4_565 no
    O1 O2 3.171(2) . 4_565 no
    O2 N2 2.992(2) . 2_655 no
    O2 C8 3.372(3) . 3_666 no
    O2 O1 3.171(2) . 4_564 no
    O2 C7 3.173(3) . 3_666 no
    O3 N1 2.923(2) . 3_566 no
    O3 C3 2.889(3) . . no
    O1 H6 2.6900 . 4_565 no
    O1 H1A 2.14(2) . 4_565 no
    O1 H2 2.5500 . . no
    O2 H8A 2.8600 . 2_655 no
    O2 H6 2.7100 . . no
    O2 H2A 2.1300 . 2_655 no
    O2 H8B 2.7200 . 3_666 no
    O3 H9A 2.8800 . . no
    O3 H9B 2.5900 . . no
    O3 H3 2.3200 . . no
    O3 H1B 2.12(3) . 3_566 no
    O3 H8A 2.8000 . 4_555 no
    N1 Cl1 3.3993(19) . 1_565 no
    N1 O3 2.923(2) . 3_566 no
    N1 O1 2.926(2) . 4_564 no
    N2 O2 2.991(2) . 2_645 no
    C3 O3 2.889(3) . . no
    C7 O2 3.173(3) . 3_666 no
    C8 O2 3.372(3) . 3_666 no
    C9 Cl1 3.543(3) . 3_556 no
    C7 H3 2.7900 . . no
    C8 H6 3.0400 . 2_645 no
    H1A O1 2.14(2) . 4_564 no
    H1A H2 2.5800 . 4_564 no
    H1B O3 2.12(3) . 3_566 no
    H2 O1 2.5500 . . no
    H2 H1A 2.5800 . 4_565 no
    H2A H5 2.2800 . . no
    H2A H8A 2.2100 . . no
    H2A O2 2.1300 . 2_645 no
    H3 O3 2.3200 . . no
    H3 C7 2.7900 . . no
    H5 H2A 2.2800 . . no
    H6 O2 2.7100 . . no
    H6 C8 3.0400 . 2_655 no
    H6 H8B 2.4300 . 2_655 no
    H6 O1 2.6900 . 4_564 no
    H8A H2A 2.2100 . . no
    H8A O2 2.8600 . 2_645 no
    H8A O3 2.8000 . 4_554 no
    H8B H6 2.4300 . 2_645 no
    H8B O2 2.7200 . 3_666 no
    H9A O3 2.8800 . . no
    H9B O3 2.5900 . . no
    H9B Cl1 3.0400 . 3_556 no
loop_
    _geom_angle_atom_site_label_1
    _geom_angle_atom_site_label_2
    _geom_angle_atom_site_label_3
    _geom_angle_site_symmetry_1
    _geom_angle_site_symmetry_2
    _geom_angle_site_symmetry_3
    _geom_angle
    _geom_angle_publ_flag
    O1 S1 O2 . . . 118.21(9) no
    O1 S1 N1 . . . 106.87(9) no
    O1 S1 C1 . . . 107.76(8) no
    O2 S1 N1 . . . 107.05(9) no
    O2 S1 C1 . . . 107.72(8) no
    N1 S1 C1 . . . 108.98(9) no
    C4 N2 C7 . . . 128.58(17) no
    S1 N1 H1A . . . 117(2) no
    S1 N1 H1B . . . 113.8(19) no
    H1A N1 H1B . . . 114(3) no
    C4 N2 H2A . . . 116.00 no
    C7 N2 H2A . . . 116.00 no
    S1 C1 C2 . . . 120.76(14) no
    S1 C1 C6 . . . 119.09(14) no
    C2 C1 C6 . . . 120.15(18) no
    C1 C2 C3 . . . 120.56(19) no
    C2 C3 C4 . . . 119.8(2) no
    N2 C4 C5 . . . 117.07(17) no
    C3 C4 C5 . . . 119.15(19) no
    N2 C4 C3 . . . 123.77(18) no
    C4 C5 C6 . . . 121.01(19) no
    C1 C6 C5 . . . 119.32(19) no
    O3 C7 N2 . . . 123.84(18) no
    N2 C7 C8 . . . 113.46(18) no
    O3 C7 C8 . . . 122.71(18) no
    C7 C8 C9 . . . 112.9(2) no
    Cl1 C9 C8 . . . 110.8(2) no
    C1 C2 H2 . . . 120.00 no
    C3 C2 H2 . . . 120.00 no
    C2 C3 H3 . . . 120.00 no
    C4 C3 H3 . . . 120.00 no
    C4 C5 H5 . . . 120.00 no
    C6 C5 H5 . . . 119.00 no
    C1 C6 H6 . . . 120.00 no
    C5 C6 H6 . . . 120.00 no
    C7 C8 H8A . . . 109.00 no
    C7 C8 H8B . . . 109.00 no
    C9 C8 H8A . . . 109.00 no
    C9 C8 H8B . . . 109.00 no
    H8A C8 H8B . . . 108.00 no
    Cl1 C9 H9A . . . 109.00 no
    Cl1 C9 H9B . . . 109.00 no
    C8 C9 H9A . . . 110.00 no
    C8 C9 H9B . . . 109.00 no
    H9A C9 H9B . . . 108.00 no
loop_
    _geom_torsion_atom_site_label_1
    _geom_torsion_atom_site_label_2
    _geom_torsion_atom_site_label_3
    _geom_torsion_atom_site_label_4
    _geom_torsion_site_symmetry_1
    _geom_torsion_site_symmetry_2
    _geom_torsion_site_symmetry_3
    _geom_torsion_site_symmetry_4
    _geom_torsion
    _geom_torsion_publ_flag
    O1 S1 C1 C2 . . . . 14.47(18) no
    O2 S1 C1 C2 . . . . 143.03(16) no
    N1 S1 C1 C2 . . . . -101.16(17) no
    O1 S1 C1 C6 . . . . -165.74(15) no
    O2 S1 C1 C6 . . . . -37.18(17) no
    N1 S1 C1 C6 . . . . 78.63(17) no
    C7 N2 C4 C3 . . . . 15.1(3) no
    C7 N2 C4 C5 . . . . -166.4(2) no
    C4 N2 C7 O3 . . . . 1.0(3) no
    C4 N2 C7 C8 . . . . -178.99(18) no
    S1 C1 C2 C3 . . . . -179.80(19) no
    S1 C1 C6 C5 . . . . 178.75(17) no
    C2 C1 C6 C5 . . . . -1.5(3) no
    C6 C1 C2 C3 . . . . 0.4(3) no
    C1 C2 C3 C4 . . . . 0.6(4) no
    C2 C3 C4 N2 . . . . 178.1(2) no
    C2 C3 C4 C5 . . . . -0.5(3) no
    N2 C4 C5 C6 . . . . -179.24(19) no
    C3 C4 C5 C6 . . . . -0.6(3) no
    C4 C5 C6 C1 . . . . 1.6(3) no
    O3 C7 C8 C9 . . . . 21.5(3) no
    N2 C7 C8 C9 . . . . -158.5(2) no
    C7 C8 C9 Cl1 . . . . -177.00(18) no
loop_
    _geom_hbond_atom_site_label_D
    _geom_hbond_atom_site_label_H
    _geom_hbond_atom_site_label_A
    _geom_hbond_site_symmetry_A
    _geom_hbond_distance_DH
    _geom_hbond_distance_HA
    _geom_hbond_distance_DA
    _geom_hbond_angle_DHA
    _geom_hbond_publ_flag
    N1 H1A O1 4_564 0.859(18) 2.14(2) 2.926(2) 151(3) yes
    N1 H1B O3 3_566 0.85(2) 2.12(3) 2.923(2) 158(3) yes
    N2 H2A O2 2_645 0.86 2.13 2.991(2) 175 yes
    C3 H3 O3 . 0.93 2.32 2.889(3) 120 yes
