# Supplementary material for: 3-Chloro-N-(4-sulfamoylphen­yl)propanamide
Source: Acta Crystallogr Sect E Struct Rep Online. 2010 Jun 5;66(Pt 7):o1559–60. doi: 10.1107/S1600536810020465 (PMC3006765; doi:10.1107/S1600536810020465)
Supplement: Supplementary file 2 [file e-66-o1559-Isup2.hkl]

# 
# h,k,l, Fc-squared, Fo-squared, sigma(Fo-squared) and status flag 
# 
data_I
_shelx_title ' M2A' 
_shelx_refln_list_code          4 
_shelx_F_calc_maximum      232.52 
_exptl_crystal_F_000       544.00 
_reflns_d_resolution_high  0.7965 
 
loop_ 
 _symmetry_equiv_pos_as_xyz 
 'x, y, z' 
 '-x, y+1/2, -z+1/2' 
 '-x, -y, -z' 
 'x, -y-1/2, z-1/2' 
 
_cell_length_a     7.7554 
_cell_length_b    14.8191 
_cell_length_c     9.7482 
_cell_angle_alpha  90.000 
_cell_angle_beta   94.181 
_cell_angle_gamma  90.000 
 
_shelx_F_squared_multiplier     1.000 
 
loop_ 
 _refln_index_h 
 _refln_index_k 
 _refln_index_l 
 _refln_F_squared_calc 
 _refln_F_squared_meas 
 _refln_F_squared_sigma 
 _refln_observed_status 
   4   0   0       39.24       63.00      2.90 o 
   5   0   0     1645.37     1737.87     10.38 o 
   6   0   0      555.18      577.57      5.85 o 
   7   0   0      255.57      269.05      5.22 o 
   8   0   0      117.44      125.43      4.53 o 
   9   0   0        6.97        8.39      2.66 o 
   4   1   0      433.14      424.38      6.07 o 
   5   1   0       33.47       41.09      2.56 o 
   6   1   0      390.55      394.61      4.03 o 
   7   1   0      709.10      706.42      4.57 o 
   8   1   0        3.23        3.24      2.03 o 
   9   1   0       38.03       37.05      1.93 o 
   0   2   0     4446.61     4641.07     28.57 o 
   2   2   0        1.49        4.78      4.59 o 
   3   2   0      537.37      453.02      8.50 o 
   4   2   0      105.17      101.09      2.88 o 
   5   2   0     2759.95     2596.61     35.81 o 
   6   2   0       94.77       86.20      2.06 o 
   7   2   0      267.07      239.74      4.78 o 
   8   2   0       68.67       68.17      2.32 o 
   9   2   0       16.54       19.64      2.13 o 
   1   3   0     3552.87     3644.16     30.02 o 
   3   3   0        0.71        3.16      2.73 o 
   4   3   0      818.89      814.63     11.98 o 
   5   3   0       29.36       28.87      1.72 o 
   6   3   0     1076.79     1091.18     12.64 o 
   7   3   0      468.86      464.26      4.99 o 
   8   3   0       35.75       35.38      2.24 o 
   9   3   0       31.91       25.94      2.73 o 
   0   4   0    25715.95    17323.88     39.46 o 
   1   4   0       38.54       50.85      4.91 o 
   3   4   0     1100.97     1247.40      7.87 o 
   4   4   0       30.43       33.62      2.78 o 
   5   4   0        5.34        3.51      2.13 o 
   6   4   0      354.89      336.29      3.68 o 
   7   4   0        0.01        1.82      1.71 o 
   8   4   0       66.79       71.25      2.42 o 
   9   4   0       10.11        5.73      2.32 o 
   1   5   0     5337.84     5186.08     13.80 o 
   2   5   0     1229.02     1276.49      8.21 o 
   3   5   0      173.41      162.50      3.97 o 
   4   5   0      643.40      583.04      5.41 o 
   5   5   0        0.01        0.76      2.27 o 
   6   5   0      537.17      524.70      4.72 o 
   7   5   0      193.63      202.84      3.59 o 
   8   5   0        8.15        6.17      3.52 o 
   9   5   0        3.18        3.65      3.97 o 
   0   6   0     2799.56     2920.32     13.34 o 
   1   6   0      964.57      973.65     10.98 o 
   2   6   0        0.14        2.31      2.30 o 
   3   6   0      721.65      648.12      5.29 o 
   4   6   0       15.62       16.74      3.08 o 
   5   6   0     1100.40     1106.11      6.86 o 
   6   6   0       64.89       60.99      3.34 o 
   7   6   0       70.93       65.71      3.71 o 
   8   6   0       43.99       31.97      3.71 o 
   9   6   0        8.95       11.14      4.03 o 
   1   7   0     6237.73     6246.41    159.10 o 
   2   7   0     2763.82     2846.19     24.45 o 
   3   7   0      546.46      539.56      5.22 o 
   4   7   0     1106.14     1129.52      6.86 o 
   5   7   0        3.46        2.77      3.15 o 
   6   7   0      534.02      537.92      4.66 o 
   7   7   0      192.45      184.66      3.46 o 
   8   7   0       18.75       17.24      2.64 o 
   0   8   0     4388.43     4135.31     14.73 o 
   1   8   0       11.76       13.70      1.58 o 
   2   8   0      330.61      304.26      3.71 o 
   3   8   0      308.32      296.73      3.50 o 
   4   8   0        0.75        5.98      2.20 o 
   5   8   0       48.28       39.27      3.27 o 
   6   8   0      322.23      314.43      3.84 o 
   7   8   0       11.75       13.15      3.46 o 
   8   8   0      100.37       91.32      4.03 o 
   1   9   0      537.42      508.23      5.76 o 
   2   9   0       11.81       14.61      2.34 o 
   3   9   0       50.98       52.65      2.82 o 
   4   9   0      259.25      248.35      3.46 o 
   5   9   0        3.34        3.02      2.33 o 
   6   9   0      515.39      503.74      4.53 o 
   7   9   0      101.40       92.14      3.02 o 
   8   9   0       24.68       20.52      2.83 o 
   0  10   0        1.27        2.01      2.96 o 
   1  10   0      966.62      929.18      7.74 o 
   2  10   0        1.49        2.97      2.00 o 
   3  10   0      921.79      865.98     17.31 o 
   4  10   0      390.12      375.86      4.59 o 
   5  10   0      253.59      253.26      3.46 o 
   6  10   0        5.81        0.38      2.52 o 
   7  10   0        4.43        2.77      2.58 o 
   8  10   0        7.43        8.31      3.97 o 
   1  11   0      322.25      326.16      8.97 o 
   2  11   0        8.91        9.65      1.89 o 
   3  11   0      119.88      120.27      2.53 o 
   4  11   0        0.69       -0.50      2.27 o 
   5  11   0       16.47       13.47      2.33 o 
   6  11   0        3.43        4.09      2.52 o 
   7  11   0       10.79       10.51      2.64 o 
   0  12   0     1475.86     1493.99      7.74 o 
   1  12   0       87.46      100.21      2.18 o 
   2  12   0      602.32      638.29      4.11 o 
   3  12   0        5.08       10.06      2.49 o 
   4  12   0      144.58      148.91      3.90 o 
   5  12   0        8.77        9.94      3.40 o 
   6  12   0       30.18       33.61      2.77 o 
   7  12   0        4.02       -0.69      2.77 o 
   1  13   0       22.91       15.38      2.31 o 
   2  13   0       25.87       24.86      2.45 o 
   3  13   0       10.84        8.76      2.15 o 
   4  13   0        0.17        0.19      2.39 o 
   5  13   0        0.00       -0.06      2.39 o 
   6  13   0       32.28       22.28      3.84 o 
   0  14   0      116.68       92.01      2.96 o 
   1  14   0      119.73      126.15      2.82 o 
   2  14   0       25.42       25.08      1.87 o 
   3  14   0      195.17      215.67      2.97 o 
   4  14   0      105.40       92.65      4.12 o 
   5  14   0      125.32      138.96      4.15 o 
   6  14   0       25.80       23.54      3.97 o 
   1  15   0       29.67       21.43      2.57 o 
   2  15   0       30.51       29.35      2.61 o 
   3  15   0        4.97        6.57      2.77 o 
   4  15   0       38.26       38.35      2.97 o 
   5  15   0        2.48        1.01      2.71 o 
   0  16   0      107.02      106.24      3.46 o 
   1  16   0        0.20        0.12      2.60 o 
   2  16   0       47.56       56.21      4.59 o 
   3  16   0       22.73       23.84      2.84 o 
   4  16   0       28.19       31.93      2.53 o 
   1  17   0       20.52       25.46      3.02 o 
   2  17   0       23.70       17.96      2.45 o 
   3  17   0        4.59        5.03      3.02 o 
   0  18   0      481.85      438.98      5.35 o 
   1  18   0       40.56       43.15      3.05 o 
   2  18   0      153.07      157.83     10.38 o 
  -9   1   1       10.74       11.71      2.25 o 
  -8   1   1        0.37        2.39      2.14 o 
  -7   1   1        1.96        4.26      2.51 o 
  -6   1   1        7.23        8.14      1.94 o 
  -5   1   1      147.70      154.74      3.20 o 
  -4   1   1      370.93      384.17      3.93 o 
  -3   1   1     1265.93     1267.61      7.44 o 
  -2   1   1     2909.81     3078.35     17.27 o 
  -1   1   1     2364.53     2395.71     34.30 o 
   0   1   1      549.42      641.99      5.53 o 
   1   1   1      396.29      375.73      5.94 o 
   2   1   1    12529.62    10739.57     34.11 o 
   3   1   1     1976.17     1926.55     12.52 o 
   4   1   1     2529.24     2364.72     12.34 o 
   5   1   1      339.69      366.54      5.54 o 
   6   1   1       44.63       48.15      2.58 o 
   7   1   1        6.05       10.75      1.91 o 
   8   1   1        4.43        9.03      1.74 o 
   9   1   1        1.05        2.61      1.71 o 
  -9   2   1        3.07        4.52      1.96 o 
  -8   2   1        4.52        5.72      2.16 o 
  -7   2   1        7.91        9.02      2.46 o 
  -6   2   1        2.65        2.29      1.89 o 
  -5   2   1        0.28        1.89      2.42 o 
  -4   2   1        1.45        0.97      1.91 o 
  -3   2   1       14.46        7.69      2.70 o 
  -2   2   1       17.33       28.10      1.98 o 
  -1   2   1      366.19      415.02      4.02 o 
   0   2   1      203.03      229.75      3.59 o 
   1   2   1      290.11      295.16      5.67 o 
   2   2   1        1.43        6.95      2.77 o 
   3   2   1      114.91      145.89      4.78 o 
   4   2   1       97.57      109.32      4.15 o 
   5   2   1        0.05        3.27      2.96 o 
   6   2   1        0.03        0.04      2.13 o 
   7   2   1        0.58        2.28      1.90 o 
   8   2   1        4.76        6.80      2.04 o 
   9   2   1        0.53        1.18      1.70 o 
  -9   3   1       84.02       79.69      2.84 o 
  -8   3   1      114.75      117.35      2.40 o 
  -7   3   1       67.74       66.99      2.31 o 
  -6   3   1      320.30      336.40      4.04 o 
  -5   3   1        0.09        3.40      2.34 o 
  -4   3   1      244.44      302.27      3.87 o 
  -3   3   1      189.85      272.99      3.97 o 
  -2   3   1      961.75      939.32      8.53 o 
  -1   3   1       84.99       64.20      2.36 o 
   0   3   1     1155.46     1207.95      8.28 o 
   1   3   1     1061.39     1124.60     12.08 o 
   2   3   1       38.47       46.47      3.65 o 
   3   3   1      695.80      697.78      9.69 o 
   4   3   1      166.06      150.29      5.41 o 
   5   3   1       54.73       62.81      3.78 o 
   6   3   1      160.19      154.25      3.09 o 
   7   3   1       96.01       96.90      2.32 o 
   8   3   1       57.19       53.23      2.26 o 
   9   3   1       19.44       21.98      1.87 o 
  -9   4   1       13.05       15.73      3.06 o 
  -8   4   1        0.00        1.98      1.98 o 
  -7   4   1       44.58       44.33      2.61 o 
  -6   4   1        1.47        1.37      1.85 o 
  -5   4   1        6.74       10.13      1.89 o 
  -4   4   1      537.45      557.12      5.54 o 
  -3   4   1       29.68       31.72      3.40 o 
  -2   4   1     2003.94     2014.84      9.98 o 
  -1   4   1      179.45      202.41      5.10 o 
   0   4   1       59.89       67.41      2.76 o 
   1   4   1      141.92      176.27      4.18 o 
   2   4   1      244.74      266.73      5.15 o 
   3   4   1      756.75      826.30     12.46 o 
   4   4   1        3.18        6.67      3.78 o 
   5   4   1       61.34       62.68      4.15 o 
   6   4   1       13.29       10.99      2.04 o 
   7   4   1       11.59       12.59      1.93 o 
   8   4   1        6.08        9.09      2.11 o 
   9   4   1        9.43        9.42      2.26 o 
  -9   5   1       62.10       68.10      4.41 o 
  -8   5   1       38.81       35.94      2.77 o 
  -7   5   1        5.70        7.43      2.45 o 
  -6   5   1        0.34        1.32      3.15 o 
  -5   5   1      276.06      256.47      3.71 o 
  -4   5   1     1874.81     1804.90      8.62 o 
  -3   5   1       93.22       68.66      3.46 o 
  -2   5   1     2113.67     2116.74     21.30 o 
  -1   5   1     1866.27     1998.63     42.10 o 
   0   5   1       34.24       43.32      2.73 o 
   1   5   1      484.19      468.76      5.38 o 
   2   5   1       99.76       78.99      3.33 o 
   3   5   1      173.79      177.52      4.65 o 
   4   5   1       21.45       25.55      5.35 o 
   5   5   1      156.00      132.04      4.87 o 
   6   5   1        3.75        4.28      2.31 o 
   7   5   1        5.56        8.59      2.49 o 
   8   5   1        5.25        5.50      2.86 o 
   9   5   1       12.27       12.08      2.96 o 
  -9   6   1        4.90        7.99      2.77 o 
  -8   6   1        1.72        3.40      2.58 o 
  -7   6   1       24.76       26.62      2.52 o 
  -6   6   1       16.85       16.80      3.27 o 
  -5   6   1       25.18       24.67      2.45 o 
  -4   6   1      295.93      281.58      3.78 o 
  -3   6   1       34.53       32.41      3.15 o 
  -2   6   1     1510.25     1478.40     26.36 o 
  -1   6   1     1300.08     1348.98      8.37 o 
   0   6   1      764.32      867.23     27.79 o 
   1   6   1     1052.65     1209.05      6.98 o 
   2   6   1      917.42      953.68     15.29 o 
   3   6   1      435.10      412.97     10.10 o 
   4   6   1       86.87       82.57      7.93 o 
   6   6   1       12.34       11.77      3.27 o 
   7   6   1       40.54       46.07      2.77 o 
   8   6   1        0.98        1.95      2.58 o 
   9   6   1       10.51       10.83      2.96 o 
  -9   7   1       72.86       67.22      3.34 o 
  -8   7   1        8.69        9.82      2.64 o 
  -7   7   1       20.18       24.42      2.58 o 
  -6   7   1        7.87        9.88      2.45 o 
  -5   7   1        8.46        9.76      2.33 o 
  -4   7   1       90.16       88.49      2.83 o 
  -3   7   1       48.83       52.17      2.58 o 
  -2   7   1     1230.96     1257.49      6.35 o 
  -1   7   1      157.85      163.95      4.15 o 
   0   7   1     4969.02     4937.25     16.62 o 
   1   7   1     2289.79     2084.65    174.74 o 
   2   7   1     1954.06     2065.52     26.02 o 
   3   7   1      559.32      547.63      6.76 o 
   5   7   1       36.75       48.02      3.34 o 
   6   7   1      107.61      108.13      3.65 o 
   7   7   1        8.61       13.47      2.33 o 
   8   7   1       20.12       27.76      3.71 o 
  -8   8   1       21.80       15.36      2.77 o 
  -7   8   1       64.50       60.36      3.78 o 
  -6   8   1       17.15       19.13      3.34 o 
  -5   8   1      254.85      247.66      3.52 o 
  -4   8   1      159.28      155.08      3.15 o 
  -3   8   1      302.24      305.98      3.32 o 
  -2   8   1     1459.68     1395.07     10.35 o 
  -1   8   1        0.12        0.39      1.47 o 
   0   8   1      291.67      302.66      4.97 o 
   1   8   1      650.96      689.97      7.24 o 
   2   8   1       66.49       76.66      4.53 o 
   3   8   1     1710.62     1741.02     14.98 o 
   5   8   1       13.86       13.22      2.27 o 
   6   8   1       81.00       88.43      3.65 o 
   7   8   1       82.20       84.02      2.90 o 
   8   8   1       13.69       10.38      2.77 o 
  -8   9   1        0.36        1.89      2.77 o 
  -7   9   1        1.89        4.22      2.52 o 
  -6   9   1        4.20        3.90      2.39 o 
  -5   9   1      435.44      414.63      4.91 o 
  -4   9   1      648.58      664.23      5.54 o 
  -3   9   1     1544.42     1465.50     14.13 o 
  -2   9   1      735.10      703.51      8.02 o 
  -1   9   1       31.26       36.37      2.33 o 
   0   9   1      117.86      151.67      2.80 o 
   1   9   1      650.28      641.32      6.36 o 
   2   9   1      687.38      598.46      7.68 o 
   3   9   1      188.90      194.54      6.55 o 
   4   9   1      398.10      351.82      3.84 o 
   5   9   1       42.98       55.64      3.34 o 
   6   9   1        5.45        9.57      2.39 o 
   7   9   1        1.59        1.83      2.58 o 
   8   9   1       31.36       31.22      2.90 o 
  -8  10   1       22.82       24.04      4.15 o 
  -7  10   1      473.34      474.35      5.29 o 
  -6  10   1       68.39       75.84      3.90 o 
  -5  10   1     1112.09     1095.79      5.92 o 
  -4  10   1     1134.59     1163.19      6.67 o 
  -3  10   1      561.44      563.49      8.01 o 
  -2  10   1     1210.69     1163.74      6.51 o 
  -1  10   1       35.56       33.67      3.05 o 
   0  10   1       18.31       19.48      2.67 o 
   1  10   1       24.91       29.76      2.10 o 
   2  10   1      169.95      176.77      2.74 o 
   3  10   1      290.78      289.97      8.62 o 
   4  10   1      541.26      551.01      4.66 o 
   5  10   1       17.27       24.36      2.33 o 
   6  10   1      253.33      254.39      3.59 o 
   7  10   1       31.08       27.06      2.71 o 
   8  10   1      118.72       94.34      3.21 o 
  -7  11   1       16.02       16.62      2.77 o 
  -6  11   1       10.81        6.99      3.65 o 
  -5  11   1        1.23        2.52      2.39 o 
  -4  11   1        4.38        6.04      3.21 o 
  -3  11   1      147.62      147.82      2.34 o 
  -2  11   1     1014.48      980.51     11.49 o 
  -1  11   1      156.57      154.97      2.96 o 
   0  11   1     1565.88     1497.95     54.50 o 
   1  11   1      753.26      700.10      6.73 o 
   2  11   1      687.33      708.61      5.10 o 
   3  11   1      270.27      288.72      3.84 o 
   4  11   1       14.10       13.56      2.16 o 
   5  11   1        5.22        5.98      3.34 o 
   6  11   1       55.40       57.27      3.65 o 
   7  11   1        0.48        3.02      2.64 o 
  -7  12   1        0.04       -2.39      2.77 o 
  -6  12   1       47.66       49.28      3.65 o 
  -5  12   1        8.29        6.80      2.52 o 
  -4  12   1       26.17       20.20      2.52 o 
  -3  12   1      109.13      110.74      2.27 o 
  -2  12   1      441.69      433.72      8.40 o 
  -1  12   1       14.21       16.62      1.93 o 
   0  12   1        3.53        3.62      2.14 o 
   1  12   1      162.54      147.18      2.32 o 
   2  12   1       64.88       61.84      2.26 o 
   3  12   1      634.21      624.03      4.21 o 
   4  12   1      184.67      169.72      2.97 o 
   5  12   1        2.16        4.72      2.39 o 
   6  12   1        2.53        2.83      2.58 o 
   7  12   1       59.22       67.09      4.22 o 
  -6  13   1       27.78       24.73      3.90 o 
  -5  13   1      154.29      150.04      4.09 o 
  -4  13   1      503.65      509.35      4.59 o 
  -3  13   1      666.54      637.86      6.59 o 
  -2  13   1      192.12      187.45      2.78 o 
  -1  13   1       64.40       55.79      2.13 o 
   0  13   1       17.15       17.42      2.90 o 
   1  13   1       15.85       19.74      2.33 o 
   2  13   1      599.67      549.48      3.90 o 
   3  13   1      162.86      171.39      5.88 o 
   4  13   1      342.81      344.11      5.98 o 
   5  13   1      126.95      124.36      3.08 o 
   6  13   1        0.44       -4.28      3.65 o 
  -6  14   1       13.31       18.06      4.03 o 
  -5  14   1      171.83      175.15      4.28 o 
  -4  14   1      171.97      195.10      4.28 o 
  -3  14   1      184.28      177.26      5.22 o 
  -2  14   1      119.32      132.58      5.13 o 
  -1  14   1       28.47       25.77      3.08 o 
   0  14   1       51.32       38.43      1.87 o 
   1  14   1       16.44        8.92      2.01 o 
   2  14   1       32.21       35.90      2.66 o 
   3  14   1       27.00       36.53      2.49 o 
   4  14   1      112.83      123.37      3.40 o 
   5  14   1        5.81        9.06      3.71 o 
   6  14   1       22.70       19.26      2.90 o 
  -5  15   1       14.95       16.62      2.77 o 
  -4  15   1        8.93        7.49      2.41 o 
  -3  15   1      176.78      174.63      2.74 o 
  -2  15   1      230.73      213.89      4.50 o 
  -1  15   1      215.71      224.51      7.71 o 
   0  15   1      250.19      256.79      3.40 o 
   1  15   1      166.39      166.12      2.75 o 
   2  15   1      218.48      236.83      4.81 o 
   3  15   1       16.99       19.50      2.22 o 
   4  15   1       23.06       27.26      3.08 o 
   5  15   1       11.13       13.41      3.71 o 
  -4  16   1      162.64      166.02      3.26 o 
  -3  16   1       40.42       44.17      2.15 o 
  -2  16   1      192.81      199.10     10.04 o 
  -1  16   1      150.48      141.05      3.84 o 
   0  16   1       68.73       65.81      2.45 o 
   1  16   1      245.50      241.53      8.21 o 
   2  16   1       37.71       35.71      2.31 o 
   3  16   1      175.55      163.67      2.91 o 
   4  16   1       77.65       81.49      3.18 o 
  -3  17   1      441.44      440.56     10.03 o 
  -2  17   1       61.01       60.45      4.34 o 
  -1  17   1       57.77       57.57      5.10 o 
   0  17   1       10.19       13.41      2.78 o 
   1  17   1       85.65       85.80      2.35 o 
   2  17   1      195.79      176.61      7.33 o 
   3  17   1      149.41      148.12      3.55 o 
  -2  18   1       54.97       47.47      1.87 o 
  -1  18   1       15.30       18.15      2.87 o 
   0  18   1        2.88        6.13      2.05 o 
   1  18   1       55.52       58.00      2.33 o 
   2  18   1        0.05        0.44      2.51 o 
  -9   0   2      221.18      235.51      5.60 o 
  -8   0   2        5.98        9.94      2.83 o 
  -7   0   2      440.00      446.98      6.17 o 
  -6   0   2      159.17      153.06      3.84 o 
  -5   0   2       79.19       92.20      3.40 o 
  -4   0   2      180.88      217.84      3.35 o 
  -3   0   2      949.18     1002.02      6.29 o 
  -2   0   2     2874.44     3101.30     44.91 o 
  -1   0   2    24973.36    18351.94     30.81 o 
   0   0   2     4954.44     5154.89     68.35 o 
   1   0   2    54067.82    49807.81  13312.89 o 
   2   0   2     7980.89     8194.02     62.31 o 
   3   0   2     1529.21     1331.74      8.81 o 
   4   0   2     1732.23     1757.51      9.69 o 
   5   0   2      458.84      460.44      5.03 o 
   6   0   2      883.56      909.18      6.55 o 
   7   0   2      660.00      698.72      5.92 o 
   8   0   2        1.65        1.09      2.02 o 
   9   0   2       15.07       21.02      2.36 o 
  -9   1   2       25.56       26.18      2.36 o 
  -8   1   2       71.98       73.32      3.07 o 
  -7   1   2      152.59      159.27      3.01 o 
  -6   1   2      460.93      443.83      4.09 o 
  -5   1   2       90.79      103.44      2.72 o 
  -4   1   2      377.68      385.72      2.81 o 
  -3   1   2     1884.61     1991.15     15.02 o 
  -2   1   2     1042.72      939.90      4.85 o 
  -1   1   2     1224.12     1302.99     17.69 o 
   0   1   2      722.43      780.95      7.19 o 
   1   1   2      378.87      417.94      3.32 o 
   2   1   2     7006.27     6955.78    139.82 o 
   3   1   2     1074.27     1013.03      5.71 o 
   4   1   2     1959.70     1957.73     77.19 o 
   5   1   2      596.46      562.21      4.06 o 
   6   1   2      565.71      578.52      4.20 o 
   7   1   2        0.22        1.15      1.93 o 
   8   1   2      164.35      166.92      2.25 o 
   9   1   2       66.64       69.04      2.00 o 
  -9   2   2       23.71       26.63      3.13 o 
  -8   2   2        6.59        7.90      2.18 o 
  -7   2   2       99.61       94.04      3.07 o 
  -6   2   2      666.31      617.87     23.32 o 
  -5   2   2      755.96      795.65     10.79 o 
  -4   2   2     2527.99     2405.71     29.30 o 
  -3   2   2     1826.56     1925.04     15.64 o 
  -2   2   2     1395.28     1351.36     17.12 o 
  -1   2   2      762.57      650.06      4.18 o 
   0   2   2     1194.17     1261.02      5.41 o 
   1   2   2       40.61       69.91      2.26 o 
   2   2   2     3543.19     3347.88     24.50 o 
   3   2   2     1360.75     1427.72     10.32 o 
   4   2   2       49.43       45.06      3.46 o 
   5   2   2       22.16       19.89      2.58 o 
   6   2   2      134.88      121.98      2.47 o 
   7   2   2      119.77      105.40      3.02 o 
   8   2   2       35.43       41.89      1.76 o 
   9   2   2        0.07        1.70      1.72 o 
  -9   3   2       16.71       14.56      2.38 o 
  -8   3   2       38.93       35.01      2.94 o 
  -7   3   2      280.17      287.98      9.22 o 
  -6   3   2      240.37      229.28      8.18 o 
  -5   3   2     1070.00     1068.11     29.89 o 
  -4   3   2      439.47      451.77      4.83 o 
  -3   3   2      127.44      185.55      2.21 o 
  -2   3   2     1364.48     1381.97     11.32 o 
  -1   3   2       96.27       98.07      2.24 o 
   0   3   2     4754.47     4504.94     49.21 o 
   1   3   2      243.48      248.50      3.13 o 
   2   3   2     2234.91     2482.50     53.12 o 
   3   3   2      136.76      144.13      5.44 o 
   4   3   2     1041.58     1091.26      8.94 o 
   5   3   2      474.93      502.93      6.67 o 
   6   3   2      331.34      327.40      5.60 o 
   7   3   2       39.96       41.81      2.53 o 
   8   3   2       89.51       81.08      1.89 o 
   9   3   2       21.25       24.06      1.84 o 
  -9   4   2       31.12       26.92      2.67 o 
  -8   4   2        6.46        2.27      2.02 o 
  -7   4   2      339.01      346.41      8.81 o 
  -6   4   2       84.88       83.60      3.02 o 
  -5   4   2        0.11        2.12      2.63 o 
  -4   4   2     2331.39     2427.51     36.38 o 
  -3   4   2      436.35      401.14      4.66 o 
  -2   4   2     3278.98     3316.17     35.03 o 
  -1   4   2     2594.93     2352.86     19.10 o 
   0   4   2      582.02      671.03      5.98 o 
   1   4   2     2235.78     2335.01     49.41 o 
   2   4   2      532.97      547.19     34.55 o 
   3   4   2      193.19      188.26      3.74 o 
   4   4   2       61.50       77.66      4.34 o 
   5   4   2      144.58      137.33      5.16 o 
   6   4   2        3.36        4.22      3.65 o 
   7   4   2      228.86      231.19      4.02 o 
   8   4   2       65.85       60.98      1.83 o 
   9   4   2        0.03       -0.45      1.77 o 
  -9   5   2        8.09       12.15      4.22 o 
  -8   5   2        9.27        9.13      2.77 o 
  -7   5   2       64.26       69.73      3.84 o 
  -6   5   2       65.06       64.76      2.77 o 
  -5   5   2      280.10      272.70      3.84 o 
  -4   5   2      441.90      433.44      5.03 o 
  -3   5   2       88.74      116.81      2.76 o 
  -2   5   2      835.69      767.02      7.73 o 
  -1   5   2      205.64      217.84      3.01 o 
   0   5   2     3990.68     3839.30     33.16 o 
   1   5   2      610.97      659.33      5.58 o 
   2   5   2      424.38      511.30      5.34 o 
   3   5   2      372.94      388.88      8.43 o 
   4   5   2      386.09      409.84      7.30 o 
   5   5   2      330.44      321.04      6.73 o 
   6   5   2      221.97      211.28      5.79 o 
   7   5   2       13.30       13.10      2.60 o 
   8   5   2       46.27       46.89      2.10 o 
   9   5   2       16.09       21.93      2.23 o 
  -9   6   2       25.70       21.96      3.08 o 
  -8   6   2        0.17       -0.44      2.52 o 
  -7   6   2       32.32       30.34      2.58 o 
  -6   6   2      288.95      257.91      3.52 o 
  -5   6   2      146.56      148.15      3.21 o 
  -4   6   2      338.92      310.91      3.90 o 
  -3   6   2        3.61        2.57      1.42 o 
  -2   6   2        5.49        1.25      1.53 o 
  -1   6   2      192.17      243.47      2.80 o 
   0   6   2      657.64      681.82      4.74 o 
   1   6   2      121.75      128.96      2.99 o 
   2   6   2     3058.46     2997.77     52.74 o 
   3   6   2      874.72      950.61      8.06 o 
   4   6   2      682.90      625.59     13.06 o 
   5   6   2      119.38      107.75      5.41 o 
   6   6   2      198.21      182.39      7.11 o 
   7   6   2      149.76      132.90      2.71 o 
   8   6   2       29.19       36.82      3.78 o 
  -8   7   2       35.07       32.60      2.90 o 
  -7   7   2      112.55      105.67      4.03 o 
  -6   7   2       30.76       27.19      2.39 o 
  -5   7   2      371.12      337.84      3.97 o 
  -4   7   2      660.14      634.28      5.10 o 
  -3   7   2       22.96       20.49      2.21 o 
  -2   7   2      834.19      869.30     19.96 o 
  -1   7   2      560.85      628.87      7.09 o 
   0   7   2     2384.60     2495.81     54.16 o 
   1   7   2     1189.52     1231.47      6.54 o 
   2   7   2       39.90       47.67      2.88 o 
   3   7   2     1643.99     1658.07     19.29 o 
   4   7   2       26.60       31.25      2.60 o 
   5   7   2      711.56      703.88     11.64 o 
   6   7   2      203.60      206.93      8.23 o 
   7   7   2       32.03       31.59      3.71 o 
   8   7   2       90.85       96.17      4.03 o 
  -8   8   2        0.84        6.67      3.84 o 
  -7   8   2      163.56      159.36      4.09 o 
  -6   8   2       37.86       33.99      2.64 o 
  -5   8   2       34.48       32.48      2.52 o 
  -4   8   2      243.40      246.84      3.65 o 
  -3   8   2      216.55      222.12      3.07 o 
  -2   8   2     1236.41     1228.72     24.77 o 
  -1   8   2     1802.56     1660.57     60.07 o 
   0   8   2      157.95      178.58      5.03 o 
   1   8   2      772.94      686.84      4.74 o 
   2   8   2       15.59       15.72      2.61 o 
   3   8   2      335.41      335.03      5.32 o 
   4   8   2      130.06      120.66      3.91 o 
   5   8   2      179.71      176.16      8.43 o 
   7   8   2      161.62      160.30      4.09 o 
   8   8   2       35.62       30.21      2.77 o 
  -8   9   2       17.36       12.52      3.90 o 
  -7   9   2       62.63       61.11      3.84 o 
  -6   9   2        1.21        0.57      2.52 o 
  -5   9   2      673.92      671.47      5.60 o 
  -4   9   2      612.78      618.16      4.78 o 
  -3   9   2      138.60      148.46      2.42 o 
  -2   9   2      467.14      452.11     14.88 o 
  -1   9   2        1.10        0.26      1.84 o 
   0   9   2      572.25      543.91     14.73 o 
   1   9   2      517.43      509.89      5.88 o 
   2   9   2       30.68       33.80      2.86 o 
   3   9   2        0.06        0.31      2.50 o 
   4   9   2       25.52       28.21      3.14 o 
   6   9   2       72.74       73.26      3.65 o 
   7   9   2        9.50        6.48      2.45 o 
   8   9   2       40.92       30.78      4.15 o 
  -8  10   2        0.80       -3.71      2.77 o 
  -7  10   2        3.42        3.78      2.71 o 
  -6  10   2       55.23       61.61      3.84 o 
  -5  10   2       55.19       46.38      2.71 o 
  -4  10   2       53.99       50.60      2.71 o 
  -3  10   2      113.44      105.02      2.49 o 
  -2  10   2      109.72      107.69      2.11 o 
  -1  10   2       19.60       23.60      2.52 o 
   0  10   2        7.84        4.03      3.46 o 
   1  10   2      318.70      270.53     22.03 o 
   2  10   2     1191.13     1185.84     16.24 o 
   3  10   2      180.18      192.91      3.61 o 
   4  10   2      466.02      451.70      7.74 o 
   6  10   2       59.69       60.42      2.83 o 
   7  10   2        5.18        6.42      2.64 o 
  -7  11   2       55.39       59.73      4.03 o 
  -6  11   2       45.82       49.53      2.90 o 
  -5  11   2       67.36       74.45      3.65 o 
  -4  11   2       21.75       24.73      3.40 o 
  -3  11   2      332.00      343.28      3.64 o 
  -2  11   2     1079.18     1034.24      9.01 o 
  -1  11   2      160.94      166.47      4.15 o 
   0  11   2       55.06       36.31      3.71 o 
   1  11   2      234.10      245.45      5.03 o 
   2  11   2       20.53       24.80      3.02 o 
   3  11   2        0.99        1.76      3.84 o 
   4  11   2       60.87       60.73      5.16 o 
   5  11   2        2.14        2.33      2.39 o 
   6  11   2       61.13       51.29      2.77 o 
   7  11   2        2.41        9.38      3.71 o 
  -7  12   2       17.24       20.20      2.96 o 
  -6  12   2        7.57        7.55      2.58 o 
  -5  12   2        4.52        7.11      2.52 o 
  -4  12   2      141.10      135.44      3.15 o 
  -3  12   2      229.52      247.30      3.28 o 
  -2  12   2      103.23       88.74      1.86 o 
  -1  12   2     1074.00     1090.39     28.38 o 
   0  12   2       34.59       29.10      2.13 o 
   1  12   2      629.62      643.90      6.55 o 
   2  12   2        0.03        3.08      2.58 o 
   3  12   2       20.18       27.40      2.10 o 
   4  12   2        3.77        7.18      2.63 o 
   5  12   2        1.19        0.63      2.39 o 
   6  12   2       15.19       17.06      3.65 o 
   7  12   2       21.54       19.95      2.90 o 
  -6  13   2        0.84       -0.38      3.78 o 
  -5  13   2       51.92       42.73      2.71 o 
  -4  13   2       89.14       95.73      2.96 o 
  -3  13   2       11.55       12.56      1.80 o 
  -2  13   2       13.41       10.55      1.73 o 
  -1  13   2       18.83       24.51      1.96 o 
   0  13   2       45.59       38.62      2.57 o 
   1  13   2       92.02      100.11      3.62 o 
   2  13   2       55.51       50.85      2.42 o 
   3  13   2       54.30       53.72      2.77 o 
   4  13   2        0.16       -1.04      2.71 o 
   5  13   2       43.23       48.27      2.77 o 
   6  13   2       12.87       10.57      2.71 o 
  -6  14   2       65.92       69.29      4.22 o 
  -5  14   2       52.58       43.05      2.96 o 
  -4  14   2      115.19      126.82      2.96 o 
  -3  14   2        9.07        8.15      1.81 o 
  -2  14   2       16.74       23.77      1.59 o 
  -1  14   2       40.12       34.54      1.87 o 
   0  14   2        8.48        6.75      2.42 o 
   1  14   2      104.79       95.57      2.19 o 
   2  14   2      106.72      111.42      4.06 o 
   3  14   2       32.64       36.41      2.75 o 
   4  14   2       58.47       65.59      3.16 o 
   5  14   2       16.72       18.82      2.64 o 
   6  14   2       19.38       18.82      2.90 o 
  -5  15   2        9.78       11.90      2.77 o 
  -4  15   2       15.25       11.88      2.38 o 
  -3  15   2        3.75        3.81      1.80 o 
  -2  15   2       36.84       31.25      2.19 o 
  -1  15   2        0.43        0.29      2.83 o 
   0  15   2       12.86       14.11      2.53 o 
   1  15   2      112.90      115.47      2.54 o 
   2  15   2        0.42       -0.89      2.06 o 
   3  15   2       37.09       33.28      2.74 o 
   4  15   2        7.68        8.19      3.01 o 
   5  15   2       11.44       13.85      2.83 o 
  -4  16   2       88.51       85.49      4.13 o 
  -3  16   2       18.10       23.50      2.49 o 
  -2  16   2      126.32      119.17      2.50 o 
  -1  16   2       84.55       92.56      2.53 o 
   0  16   2        0.06        0.81      2.67 o 
   1  16   2       50.73       54.56      7.24 o 
   2  16   2       27.60       27.04      5.92 o 
   3  16   2        0.50       -0.19      2.79 o 
   4  16   2       12.73       13.66      3.02 o 
  -3  17   2       33.77       36.49      2.26 o 
  -2  17   2       43.95       44.46      2.38 o 
  -1  17   2       48.24       55.41      3.33 o 
   0  17   2        0.64        2.13      2.33 o 
   1  17   2       16.46       21.68      2.03 o 
   2  17   2       18.86       26.39      2.40 o 
   3  17   2       18.74       13.37      5.22 o 
  -1  18   2      402.61      396.39     12.37 o 
   0  18   2       16.25       20.83      3.04 o 
   1  18   2      320.62      295.72      6.42 o 
  -9   1   3       56.62       60.26      3.40 o 
  -8   1   3        0.00       -0.88      2.33 o 
  -7   1   3       48.56       55.58      2.95 o 
  -6   1   3      117.07      115.16      3.20 o 
  -5   1   3       22.82       23.43      1.41 o 
  -4   1   3      264.70      281.36      3.88 o 
  -3   1   3      924.74      957.24     14.43 o 
  -2   1   3        0.96       10.44      6.52 o 
  -1   1   3     4417.99     4280.35     59.25 o 
   0   1   3     1146.43     1022.98      5.97 o 
   1   1   3       12.02        3.49      1.44 o 
   2   1   3     1202.67     1180.28     18.59 o 
   3   1   3     2441.50     2402.76     70.71 o 
   4   1   3      880.16      793.21      4.64 o 
   5   1   3      454.49      411.73      3.48 o 
   6   1   3      228.50      189.46      2.94 o 
   7   1   3        1.56        4.86      1.86 o 
   8   1   3       25.81       26.14      2.21 o 
   9   1   3       11.82       17.01      1.66 o 
  -9   2   3        0.27        1.31      3.11 o 
  -8   2   3        9.54       10.36      2.38 o 
  -7   2   3       97.20       99.06      2.69 o 
  -6   2   3        3.60        3.03      2.67 o 
  -5   2   3       69.87       62.00      1.76 o 
  -4   2   3       24.44       20.86      1.42 o 
  -3   2   3       55.39       78.72      1.71 o 
  -2   2   3      160.37      202.21      2.42 o 
  -1   2   3      437.04      435.33      3.14 o 
   0   2   3      661.10      658.18      6.46 o 
   1   2   3        7.16        8.18      1.51 o 
   2   2   3        6.88       12.48      1.69 o 
   3   2   3       11.22       18.75      1.68 o 
   4   2   3       15.82       12.94      2.22 o 
   5   2   3       82.26       91.39      2.21 o 
   6   2   3       24.34       20.44      1.86 o 
   7   2   3        2.96        6.62      2.33 o 
   8   2   3        3.42        3.13      1.80 o 
   9   2   3        1.26        2.09      1.76 o 
  -9   3   3       60.17       60.71      4.59 o 
  -8   3   3       69.11       68.19      4.91 o 
  -7   3   3      218.20      225.85      9.47 o 
  -6   3   3       96.74       95.69      2.65 o 
  -5   3   3      118.44      131.87      3.05 o 
  -4   3   3      168.86      253.35      2.73 o 
  -3   3   3      194.71      150.99      2.06 o 
  -2   3   3     2336.76     2580.71     34.27 o 
  -1   3   3     2773.44     2794.05     18.83 o 
   0   3   3      803.76      750.25      4.74 o 
   1   3   3     2185.27     2203.84      9.10 o 
   2   3   3      423.51      357.54     11.87 o 
   3   3   3      201.16      214.83      4.87 o 
   4   3   3       29.94       32.04      2.34 o 
   5   3   3      115.88      120.42      2.35 o 
   6   3   3        3.30        5.45      1.86 o 
   7   3   3       86.36       90.75      2.79 o 
   8   3   3        7.97        7.76      2.12 o 
   9   3   3       15.16       11.65      1.58 o 
  -9   4   3        1.25        2.56      2.79 o 
  -8   4   3        1.89        0.93      2.36 o 
  -7   4   3      129.38      127.21      2.73 o 
  -6   4   3       55.79       52.30      2.38 o 
  -5   4   3      198.49      199.90      7.81 o 
  -4   4   3       63.61       63.37      1.76 o 
  -3   4   3      590.19      617.44      3.31 o 
  -2   4   3     1173.52     1257.21     23.11 o 
  -1   4   3      355.76      355.40      2.62 o 
   0   4   3     1295.69     1290.41      5.12 o 
   1   4   3       26.53       28.94      1.64 o 
   2   4   3       68.10       82.15      1.87 o 
   3   4   3       10.78       11.19      1.81 o 
   4   4   3       15.35       16.10      1.63 o 
   5   4   3       29.42       36.75      1.99 o 
   6   4   3        3.97        6.48      2.29 o 
   7   4   3        0.01        4.66      2.42 o 
   8   4   3        2.57        4.09      2.57 o 
   9   4   3        1.25        3.12      2.15 o 
  -9   5   3        1.33        0.94      3.02 o 
  -8   5   3       18.72       26.87      4.03 o 
  -7   5   3       12.13       14.10      2.87 o 
  -6   5   3      108.78      110.13      9.41 o 
  -5   5   3       28.96       30.51      2.26 o 
  -4   5   3      760.96      721.75     14.05 o 
  -3   5   3     1887.88     1844.18     22.34 o 
  -2   5   3        0.70        6.55      1.41 o 
  -1   5   3     1086.02     1126.37     10.74 o 
   0   5   3     2990.19     3072.30     18.69 o 
   1   5   3      175.63      147.20      2.23 o 
   2   5   3      477.05      472.71      3.21 o 
   3   5   3      655.15      609.09      3.63 o 
   4   5   3       24.45       25.84      2.14 o 
   5   5   3        1.40        6.17      4.12 o 
   6   5   3        0.01        1.59      2.24 o 
   7   5   3       24.31       24.00      2.54 o 
   8   5   3        2.59        3.45      1.97 o 
  -9   6   3        0.00        1.70      3.15 o 
  -8   6   3        1.68        0.44      3.71 o 
  -7   6   3       98.56       92.14      3.02 o 
  -6   6   3       80.82       92.08      3.78 o 
  -5   6   3       47.79       54.31      3.59 o 
  -4   6   3      214.07      201.36      3.24 o 
  -3   6   3      175.29      159.40      2.16 o 
  -2   6   3      225.74      224.33      2.59 o 
  -1   6   3      228.10      238.31      3.12 o 
   0   6   3      126.52      111.16      1.95 o 
   1   6   3        4.37        4.03      1.54 o 
   2   6   3        2.79        4.53      1.80 o 
   3   6   3       77.70       75.44      3.06 o 
   4   6   3        5.58        5.16      2.42 o 
   5   6   3       71.02       70.93      4.53 o 
   6   6   3       50.81       53.44      2.15 o 
   7   6   3        1.51        0.23      1.97 o 
   8   6   3       10.41       12.51      2.14 o 
  -8   7   3       32.08       28.76      2.83 o 
  -7   7   3       85.00       96.04      3.21 o 
  -6   7   3       18.55       19.20      2.58 o 
  -5   7   3        0.34        2.27      2.45 o 
  -4   7   3       29.32       33.49      1.90 o 
  -3   7   3      169.34      154.16      2.27 o 
  -2   7   3      129.81      122.01      1.84 o 
  -1   7   3     1963.18     1868.94     24.18 o 
   0   7   3       25.08       30.75      1.52 o 
   1   7   3     2257.19     2326.11     24.60 o 
   2   7   3      147.60      144.74      3.47 o 
   3   7   3      872.93      923.16      6.27 o 
   4   7   3        1.96        2.36      2.31 o 
   5   7   3       31.42       38.83      4.28 o 
   6   7   3       34.89       37.07      4.47 o 
   7   7   3       76.41       83.81      4.41 o 
   8   7   3        7.79       12.56      3.52 o 
  -8   8   3       63.20       69.36      4.22 o 
  -7   8   3      107.24      101.83      4.03 o 
  -6   8   3      199.06      201.21      4.34 o 
  -5   8   3      144.61      150.61      4.03 o 
  -4   8   3      502.81      487.93     26.31 o 
  -3   8   3       74.84       81.49      1.95 o 
  -2   8   3       71.52       62.77      2.13 o 
  -1   8   3        5.84        7.65      1.62 o 
   0   8   3      637.43      601.12      5.14 o 
   1   8   3      117.78      112.37      2.64 o 
   2   8   3      502.57      523.36      4.82 o 
   3   8   3       60.09       60.35      2.91 o 
   4   8   3       87.75       78.33      2.98 o 
   5   8   3      513.61      517.28      8.62 o 
   6   8   3       77.12       83.64      5.92 o 
   8   8   3       50.94       44.82      2.77 o 
  -8   9   3        0.82        1.38      2.77 o 
  -7   9   3        0.78        0.13      3.71 o 
  -6   9   3      226.25      220.66      4.41 o 
  -5   9   3        0.45        3.21      2.45 o 
  -4   9   3     1546.19     1485.61     60.92 o 
  -3   9   3      107.75      111.04      1.85 o 
  -2   9   3     1139.59     1088.34     16.43 o 
  -1   9   3        2.13        4.38      1.63 o 
   0   9   3      734.72      718.33      9.25 o 
   1   9   3      416.52      372.41      4.88 o 
   2   9   3      610.12      590.58      4.91 o 
   3   9   3      980.37      965.73     31.12 o 
   4   9   3      113.80      106.44      3.25 o 
   5   9   3       10.82       11.64      4.47 o 
   6   9   3        0.06        0.50      5.16 o 
  -8  10   3      101.06       79.61      3.46 o 
  -7  10   3      118.11      115.17      4.15 o 
  -6  10   3      565.46      544.72      5.48 o 
  -5  10   3      837.25      861.10      6.10 o 
  -4  10   3     1019.89      992.69     12.61 o 
  -3  10   3     2494.68     2420.98     23.76 o 
  -2  10   3      180.29      186.53      2.32 o 
  -1  10   3      947.49      910.91     13.42 o 
   0  10   3     1407.96     1338.32     26.29 o 
   1  10   3       30.23       29.70      2.70 o 
   2  10   3      344.05      322.37      3.74 o 
   3  10   3      130.17      140.41      3.46 o 
   4  10   3        1.57        2.33      2.34 o 
   5  10   3      306.50      323.28      5.32 o 
   7  10   3       56.96       43.17      2.83 o 
  -7  11   3       55.11       55.20      3.02 o 
  -6  11   3        0.93       -0.44      2.64 o 
  -5  11   3       11.19        9.94      3.52 o 
  -4  11   3       27.52       27.87      2.06 o 
  -3  11   3      227.68      223.40      3.34 o 
  -2  11   3      120.86      106.57      4.59 o 
  -1  11   3     2179.85     2156.40     22.80 o 
   0  11   3        1.96        5.11      1.62 o 
   1  11   3     1486.54     1513.02      7.21 o 
   2  11   3       45.38       40.28      2.05 o 
   3  11   3      374.27      391.02      9.41 o 
   4  11   3       15.77       14.01      2.54 o 
   5  11   3       29.44       36.63      4.66 o 
   7  11   3       47.37       47.39      4.15 o 
  -7  12   3       21.40       17.06      3.08 o 
  -6  12   3       12.28       19.45      2.77 o 
  -5  12   3        0.73        3.40      2.58 o 
  -4  12   3       18.34       13.85      2.44 o 
  -3  12   3       10.66        7.78      1.69 o 
  -2  12   3        9.61       10.64      2.05 o 
  -1  12   3       10.11        8.13      1.63 o 
   0  12   3       25.67       28.99      1.61 o 
   1  12   3       27.61       22.30      2.62 o 
   2  12   3      137.97      147.24      6.42 o 
   3  12   3       91.08       80.67      3.06 o 
   4  12   3       32.73       31.41      4.03 o 
   5  12   3      156.27      150.42      7.05 o 
   6  12   3       84.50       79.43      3.15 o 
  -6  13   3      203.80      183.59      3.71 o 
  -5  13   3       86.38       91.89      4.03 o 
  -4  13   3      544.99      530.30      8.37 o 
  -3  13   3      261.16      276.20      2.95 o 
  -2  13   3      243.91      234.26      8.62 o 
  -1  13   3       15.91       14.08      1.97 o 
   0  13   3       59.91       63.54      2.58 o 
   1  13   3      350.94      332.93      5.29 o 
   2  13   3       47.04       52.43      3.15 o 
   3  13   3      569.82      580.46      7.36 o 
   4  13   3      142.51      147.96      5.16 o 
   5  13   3       24.78       30.15      3.08 o 
   6  13   3       33.25       31.59      2.96 o 
  -6  14   3       17.35       12.34      4.09 o 
  -5  14   3      174.28      183.02      4.47 o 
  -4  14   3       71.05       63.88      2.54 o 
  -3  14   3      562.42      559.92      5.87 o 
  -2  14   3       32.54       36.16      2.11 o 
  -1  14   3       77.32       85.80      1.89 o 
   0  14   3      119.65      125.10      1.98 o 
   1  14   3       26.24       25.49      4.09 o 
   2  14   3       45.89       58.53      4.41 o 
   3  14   3       45.99       53.59      2.34 o 
   4  14   3        0.45        1.40      2.13 o 
   5  14   3       49.64       53.83      2.69 o 
  -5  15   3       65.32       53.43      3.15 o 
  -4  15   3        8.24        6.05      2.27 o 
  -3  15   3       75.37       69.18      2.54 o 
  -2  15   3      178.58      168.25      2.85 o 
  -1  15   3      887.72      894.82     16.28 o 
   0  15   3       68.12       68.03      2.22 o 
   1  15   3      412.09      434.41      3.64 o 
   2  15   3       20.67       26.50      3.08 o 
   3  15   3      110.70      111.29      8.15 o 
   4  15   3       36.08       34.74      2.91 o 
   5  15   3        8.05        6.04      2.83 o 
  -4  16   3       17.21       14.77      2.50 o 
  -3  16   3      376.19      387.49     12.34 o 
  -2  16   3       88.70       90.51      2.74 o 
  -1  16   3       46.88       56.65      2.21 o 
   0  16   3      395.34      405.21      6.28 o 
   1  16   3        0.04       -0.49      2.11 o 
   2  16   3      306.38      306.45     13.44 o 
   3  16   3       11.45       11.04      3.49 o 
   4  16   3       30.73       29.52      3.27 o 
  -3  17   3       37.38       37.66      2.26 o 
  -2  17   3      228.89      252.16      6.95 o 
  -1  17   3       35.95       41.68      2.35 o 
   0  17   3        9.62        6.37      1.78 o 
   1  17   3       88.98       86.44      1.97 o 
   2  17   3      114.13      110.20      8.72 o 
   0  18   3       36.41       35.74      1.88 o 
  -9   0   4      165.51      166.97      5.48 o 
  -8   0   4      877.95      880.23      7.93 o 
  -7   0   4      312.85      358.61      5.79 o 
  -6   0   4      848.24      829.55     29.89 o 
  -5   0   4      279.27      298.97      5.54 o 
  -4   0   4     1170.00     1202.53      5.67 o 
  -3   0   4      394.17      444.87      7.11 o 
  -2   0   4     1559.09     1550.50     31.88 o 
  -1   0   4      199.64      308.65     11.30 o 
   0   0   4     3829.27     3763.19     63.85 o 
   1   0   4      338.04      399.99     11.74 o 
   2   0   4      424.85      479.09      7.36 o 
   3   0   4     1074.28     1215.29     17.56 o 
   4   0   4       13.65        6.55      3.02 o 
   5   0   4      556.68      537.42      5.03 o 
   6   0   4      138.85      128.01      3.90 o 
   7   0   4       46.26       49.53      3.84 o 
   8   0   4      109.05      100.64      3.34 o 
  -9   1   4       32.61       33.40      3.27 o 
  -8   1   4       17.03       22.13      3.05 o 
  -7   1   4       79.19       79.71      3.14 o 
  -6   1   4      448.79      467.05      2.79 o 
  -5   1   4       18.22       22.95      1.64 o 
  -4   1   4      251.22      272.91      2.42 o 
  -3   1   4      140.93      129.93      4.39 o 
  -2   1   4       13.91       15.09      1.55 o 
  -1   1   4       62.81       51.75      1.54 o 
   0   1   4      564.95      642.14     19.08 o 
   1   1   4        4.71        4.72      1.17 o 
   2   1   4       80.36       75.08      3.75 o 
   3   1   4     1972.13     2037.22     18.31 o 
   4   1   4        3.52        7.22      1.80 o 
   5   1   4      350.50      333.19      6.64 o 
   6   1   4        8.12        5.04      2.34 o 
   7   1   4      177.52      176.44      4.85 o 
   8   1   4       89.93       91.40      2.61 o 
  -9   2   4        5.15        6.26      3.11 o 
  -8   2   4       50.39       46.18      3.14 o 
  -7   2   4        2.02        4.38      2.32 o 
  -6   2   4       87.69       74.28      2.49 o 
  -5   2   4      558.64      497.35      7.22 o 
  -4   2   4     1606.42     1706.67     12.85 o 
  -3   2   4     1363.34     1309.12      9.12 o 
  -2   2   4     1111.54     1234.08     19.92 o 
  -1   2   4     3214.39     3436.61     53.63 o 
   0   2   4      596.91      664.66      5.94 o 
   1   2   4     1862.45     1683.79     32.57 o 
   2   2   4      427.63      440.48     10.64 o 
   3   2   4     1910.93     1699.68     86.70 o 
   4   2   4       11.60       12.06      1.87 o 
   5   2   4       70.89       79.77      2.58 o 
   6   2   4       13.60       16.55      1.96 o 
   7   2   4       16.17       20.46      2.03 o 
   8   2   4        0.27        0.34      1.86 o 
  -9   3   4       22.56       24.82      3.18 o 
  -8   3   4        0.43        1.83      2.89 o 
  -7   3   4       39.89       37.05      3.05 o 
  -6   3   4      508.97      520.57      7.15 o 
  -5   3   4       31.31       31.33      1.51 o 
  -4   3   4     1208.58     1164.92      5.65 o 
  -3   3   4      242.31      246.15      2.30 o 
  -2   3   4      186.20      194.39      3.31 o 
  -1   3   4      863.63      852.28      6.34 o 
   0   3   4      136.17      187.20      3.27 o 
   1   3   4     1032.91      991.73     15.17 o 
   2   3   4      225.94      182.13      2.33 o 
   3   3   4      616.61      593.75     14.29 o 
   4   3   4        2.74        3.75      1.56 o 
   5   3   4      103.17      118.14      2.73 o 
   6   3   4       37.01       38.15      1.86 o 
   7   3   4       72.93       70.88      2.77 o 
   8   3   4       17.93       19.82      2.25 o 
  -9   4   4       58.04       66.54      3.69 o 
  -8   4   4      270.07      257.37      6.20 o 
  -7   4   4        1.72        1.75      3.01 o 
  -6   4   4      790.08      764.03     14.08 o 
  -5   4   4      161.85      176.46      2.09 o 
  -4   4   4      120.03      126.98      2.02 o 
  -3   4   4     2290.97     2329.03     28.59 o 
  -2   4   4      146.06       71.39      2.20 o 
  -1   4   4       71.26       71.73      1.78 o 
   0   4   4      262.67      210.26      8.21 o 
   1   4   4        1.44        2.54      2.01 o 
   2   4   4      187.96      228.98      3.78 o 
   3   4   4       10.07        9.39      1.71 o 
   4   4   4       48.61       51.17      1.81 o 
   5   4   4        0.47        2.49      2.49 o 
   6   4   4        7.10        8.05      2.40 o 
   7   4   4       19.43       20.23      3.59 o 
   8   4   4        4.32        6.92      2.68 o 
  -9   5   4       12.17        9.38      3.27 o 
  -8   5   4        1.25        2.14      2.55 o 
  -7   5   4       43.40       39.73      3.01 o 
  -6   5   4      218.33      208.82     12.37 o 
  -5   5   4       33.46       40.09      1.66 o 
  -4   5   4      332.68      306.72      5.23 o 
  -3   5   4      212.83      176.81      2.90 o 
  -2   5   4       99.13      103.38      2.45 o 
  -1   5   4      246.18      185.34      2.18 o 
   0   5   4      412.51      475.61      9.48 o 
   1   5   4      583.65      575.33      6.56 o 
   2   5   4       99.14       75.60      1.92 o 
   3   5   4      181.85      197.54      2.54 o 
   4   5   4        0.05       -0.71      1.89 o 
   5   5   4       27.91       26.82      2.48 o 
   6   5   4       15.62       17.15      1.86 o 
   7   5   4       53.58       54.18      3.71 o 
   8   5   4       23.63       24.47      4.09 o 
  -8   6   4       47.99       46.95      4.15 o 
  -7   6   4       33.21       31.03      3.78 o 
  -6   6   4        6.32        7.14      2.10 o 
  -5   6   4      742.91      727.45     16.93 o 
  -4   6   4      278.78      284.29      2.59 o 
  -3   6   4      424.88      415.64      6.03 o 
  -2   6   4      219.74      201.96      3.29 o 
  -1   6   4      505.81      526.56      6.45 o 
   0   6   4      195.23      186.15      2.53 o 
   1   6   4      540.94      507.81      4.32 o 
   2   6   4      567.88      558.66      4.68 o 
   3   6   4      603.53      599.10     12.52 o 
   4   6   4      122.64      118.60      5.49 o 
   5   6   4      119.65      110.68      4.94 o 
   6   6   4       40.55       34.28      3.74 o 
   7   6   4        0.13        0.87      2.10 o 
   8   6   4       20.43       16.68      2.36 o 
  -8   7   4       84.26       88.55      3.40 o 
  -7   7   4       82.75       77.60      3.97 o 
  -6   7   4      354.43      323.75      4.03 o 
  -5   7   4       43.68       50.19      2.01 o 
  -4   7   4      269.75      254.14      3.53 o 
  -3   7   4      767.55      759.80     11.76 o 
  -2   7   4      199.96      205.89      4.12 o 
  -1   7   4      448.42      492.96      3.11 o 
   0   7   4      310.16      332.78      2.62 o 
   1   7   4      195.20      216.07      2.23 o 
   2   7   4      366.40      393.94      5.58 o 
   3   7   4       55.86       53.44      2.14 o 
   4   7   4      203.08      215.97      4.29 o 
   5   7   4        6.24        3.21      1.66 o 
   6   7   4      103.42       94.31      2.46 o 
   7   7   4       86.49       80.98      2.99 o 
   8   7   4        7.10        8.09      3.22 o 
  -8   8   4       42.49       39.52      3.08 o 
  -7   8   4        0.46        0.57      2.71 o 
  -6   8   4      161.42      147.33      3.40 o 
  -5   8   4        7.53        7.22      2.96 o 
  -4   8   4       15.90       14.43      1.85 o 
  -3   8   4      461.87      471.96     11.38 o 
  -2   8   4      179.22      164.36      2.13 o 
  -1   8   4      249.53      259.62      2.55 o 
   0   8   4     1411.71     1289.65      9.03 o 
   1   8   4      101.13      104.80      2.52 o 
   2   8   4       29.49       24.58      1.62 o 
   3   8   4       30.26       38.71      2.95 o 
   4   8   4       65.84       68.15      1.95 o 
   5   8   4       19.66       18.56      1.72 o 
   6   8   4       42.14       44.96      2.29 o 
   7   8   4        8.57        4.27      2.87 o 
  -8   9   4        1.72        8.75      4.15 o 
  -7   9   4       21.94       17.94      3.90 o 
  -6   9   4       36.13       28.26      2.83 o 
  -5   9   4       24.22       28.88      2.54 o 
  -4   9   4      207.43      211.75      7.41 o 
  -3   9   4      709.94      699.92      4.72 o 
  -2   9   4      201.02      203.34      2.75 o 
  -1   9   4      929.19      908.22      3.86 o 
   0   9   4        4.90        5.87      1.53 o 
   1   9   4      518.05      511.82      3.16 o 
   2   9   4      386.41      387.98      5.48 o 
   3   9   4        2.15        2.75      2.00 o 
   4   9   4        5.15        5.51      1.64 o 
   5   9   4        0.26        0.33      1.71 o 
   6   9   4        1.04        1.70      2.14 o 
   7   9   4       18.01       20.87      3.10 o 
  -7  10   4        8.38        7.30      2.90 o 
  -6  10   4        3.63        0.82      3.78 o 
  -5  10   4      378.13      373.21      4.22 o 
  -4  10   4        1.98        4.22      2.90 o 
  -3  10   4      258.38      228.07     15.91 o 
  -2  10   4      197.38      192.10      2.54 o 
  -1  10   4      198.26      202.34      3.47 o 
   0  10   4       68.81       59.94      2.69 o 
   1  10   4       73.98       72.85      1.82 o 
   2  10   4      121.71      119.67      2.13 o 
   3  10   4      146.00      154.97      2.52 o 
   4  10   4        5.82        5.54      1.66 o 
   5  10   4       60.64       55.11      2.24 o 
   6  10   4        0.00        0.37      2.79 o 
   7  10   4        2.10       -0.82      2.58 o 
  -7  11   4        0.30       -2.33      2.83 o 
  -6  11   4        0.80        2.96      3.84 o 
  -5  11   4        0.83        1.01      2.58 o 
  -4  11   4       62.68       59.20      3.03 o 
  -3  11   4      194.29      194.31      2.65 o 
  -2  11   4       38.46       40.05      1.69 o 
  -1  11   4     1283.90     1312.51     10.17 o 
   0  11   4      102.56       96.60      3.50 o 
   1  11   4      397.41      404.13      3.43 o 
   2  11   4       26.05       23.34      1.79 o 
   3  11   4       67.57       78.48      2.68 o 
   4  11   4       36.38       39.36      1.80 o 
   5  11   4        0.30        0.08      1.90 o 
   6  11   4        0.39       -0.98      2.21 o 
  -6  12   4       22.76       19.95      2.90 o 
  -5  12   4        7.94        6.55      2.64 o 
  -4  12   4        0.36        3.55      1.95 o 
  -3  12   4      172.51      171.87      3.14 o 
  -2  12   4       98.45      101.48      4.80 o 
  -1  12   4       17.86       17.29      1.42 o 
   0  12   4      856.65      911.79     12.66 o 
   1  12   4       33.03       29.96      1.91 o 
   2  12   4      339.39      371.23      2.77 o 
   3  12   4       54.97       48.68      1.90 o 
   4  12   4       36.43       39.95      2.19 o 
   5  12   4        3.30        5.00      1.83 o 
   6  12   4        0.08        0.88      2.58 o 
  -6  13   4       22.46       23.41      3.08 o 
  -5  13   4        1.33        4.34      2.77 o 
  -4  13   4        1.78        2.47      1.96 o 
  -3  13   4       66.33       71.19      2.41 o 
  -2  13   4       15.71       16.56      2.51 o 
  -1  13   4       32.33       36.23      2.11 o 
   0  13   4        1.95        0.34      1.67 o 
   1  13   4        5.25        9.65      1.84 o 
   2  13   4       35.90       38.55      1.81 o 
   3  13   4        0.19        0.26      1.72 o 
   4  13   4       10.76       14.18      2.14 o 
   5  13   4        9.22        8.71      2.08 o 
  -5  14   4      194.54      183.15      3.71 o 
  -4  14   4        0.44        2.06      2.38 o 
  -3  14   4      162.71      167.40      2.35 o 
  -2  14   4      110.47      102.02      2.94 o 
  -1  14   4        1.11        3.55      2.57 o 
   0  14   4        3.81        3.41      1.97 o 
   1  14   4       59.23       55.15      1.85 o 
   2  14   4        0.36       -0.41      1.69 o 
   3  14   4        7.44       11.43      2.11 o 
   4  14   4        1.60        1.66      2.15 o 
   5  14   4        6.65        7.97      2.38 o 
  -5  15   4        5.98        6.48      4.28 o 
  -4  15   4        2.94        2.56      2.23 o 
  -3  15   4        0.16        2.33      1.84 o 
  -2  15   4       15.36        9.85      1.68 o 
  -1  15   4       30.07       24.20      2.28 o 
   0  15   4       24.13       22.05      2.67 o 
   1  15   4       15.86       17.08      1.93 o 
   2  15   4       11.97       16.63      2.49 o 
   3  15   4        0.14       -0.37      2.32 o 
   4  15   4        9.80       10.57      2.43 o 
  -4  16   4        6.12        4.27      2.24 o 
  -3  16   4       89.04       82.73      2.57 o 
  -2  16   4        0.69        3.00      1.55 o 
  -1  16   4       31.54       32.84      2.03 o 
   0  16   4      120.70      135.46      4.82 o 
   1  16   4       20.64       17.33      2.66 o 
   2  16   4       65.85       76.35      2.18 o 
   3  16   4       66.37       64.12      2.14 o 
  -2  17   4        6.08        6.11      1.86 o 
  -1  17   4       56.36       61.71      2.24 o 
   0  17   4        0.26       -0.67      2.04 o 
   1  17   4        1.72        2.25      1.59 o 
   2  17   4        4.34        3.38      1.81 o 
  -9   1   5        3.99        4.58      2.29 o 
  -8   1   5      169.75      161.29      3.65 o 
  -7   1   5      157.87      152.69      3.89 o 
  -6   1   5      321.62      333.34      5.94 o 
  -5   1   5      809.00      844.24      3.33 o 
  -4   1   5      233.80      221.42      2.28 o 
  -3   1   5      657.39      674.94      8.78 o 
  -2   1   5      517.54      510.29      8.70 o 
  -1   1   5        4.43        4.14      1.47 o 
   0   1   5     1152.95     1100.91     14.06 o 
   1   1   5      393.36      364.98      4.12 o 
   2   1   5       91.20       79.04      1.47 o 
   3   1   5      152.30      175.06      3.97 o 
   4   1   5       75.87       81.96      2.61 o 
   5   1   5       90.92       65.80      2.05 o 
   6   1   5        6.44        7.90      1.96 o 
   7   1   5       33.54       21.05      2.15 o 
   8   1   5        8.88        8.59      2.73 o 
  -9   2   5        0.01        0.95      3.23 o 
  -8   2   5        9.32        9.13      2.46 o 
  -7   2   5       27.34       28.89      2.08 o 
  -6   2   5      202.18      217.47      3.15 o 
  -5   2   5       43.45       36.38      1.65 o 
  -4   2   5      165.17      140.81      1.89 o 
  -3   2   5        6.95       12.97      1.67 o 
  -2   2   5      163.81      173.29      2.24 o 
  -1   2   5      323.01      284.17      8.47 o 
   0   2   5      575.52      605.16      9.44 o 
   1   2   5       88.99      100.93      1.87 o 
   2   2   5       10.10        7.74      1.56 o 
   3   2   5       20.85       20.17      1.37 o 
   4   2   5        2.72        3.82      1.82 o 
   5   2   5       78.40       77.69      3.21 o 
   6   2   5        9.02       13.84      1.92 o 
   7   2   5       25.33       20.82      2.20 o 
   8   2   5        0.06       -0.40      2.71 o 
  -9   3   5        3.45        3.55      2.63 o 
  -8   3   5      126.64      145.24      3.59 o 
  -7   3   5       45.44       45.66      3.00 o 
  -6   3   5      186.50      197.61      2.16 o 
  -5   3   5      505.25      473.86      4.67 o 
  -4   3   5       16.48       16.40      1.57 o 
  -3   3   5        6.41        0.80      1.44 o 
  -2   3   5     1606.81     1618.08     20.76 o 
  -1   3   5      912.89      964.78      7.17 o 
   0   3   5     1937.71     2086.87     29.80 o 
   1   3   5      269.63      237.93      4.41 o 
   2   3   5      446.28      422.08     22.72 o 
   3   3   5       11.00       22.00      2.07 o 
   4   3   5        4.06        3.18      1.41 o 
   5   3   5       53.89       69.16      2.77 o 
   6   3   5       49.88       54.67      2.33 o 
   7   3   5        0.72        0.90      1.75 o 
   8   3   5       13.73       13.40      2.31 o 
  -8   4   5       11.23       10.84      2.59 o 
  -7   4   5       15.48       13.35      2.42 o 
  -6   4   5      149.80      158.98      2.31 o 
  -5   4   5        9.77       11.00      1.49 o 
  -4   4   5      188.89      195.92      1.93 o 
  -3   4   5       11.02       11.67      1.47 o 
  -2   4   5       34.81       38.84      1.44 o 
  -1   4   5     1203.61     1266.73     16.23 o 
   0   4   5      142.30      137.51      4.83 o 
   1   4   5      872.82      920.71     24.55 o 
   2   4   5       17.72       15.89      1.73 o 
   3   4   5       24.77       34.11      1.63 o 
   4   4   5       36.82       40.84      1.75 o 
   5   4   5       51.55       58.12      2.58 o 
   6   4   5       15.12       18.64      2.49 o 
   7   4   5       18.14       23.52      2.57 o 
   8   4   5        0.30       -0.22      2.24 o 
  -8   5   5        8.06        4.94      2.39 o 
  -7   5   5       46.20       48.46      3.10 o 
  -6   5   5       36.20       38.07      1.72 o 
  -5   5   5      102.61      113.00      2.75 o 
  -4   5   5      218.75      201.36      2.20 o 
  -3   5   5       86.28       85.98      3.05 o 
  -2   5   5      233.33      238.84      3.74 o 
  -1   5   5      274.11      280.88      2.89 o 
   0   5   5      142.92      173.29      2.19 o 
   1   5   5      873.13      868.86     22.36 o 
   2   5   5       10.16       12.77      1.54 o 
   3   5   5      244.84      220.99      2.49 o 
   4   5   5        2.62        1.15      1.84 o 
   5   5   5       33.75       35.89      1.83 o 
   6   5   5       27.36       30.75      2.59 o 
   7   5   5        4.41        5.20      2.13 o 
   8   5   5        2.08        3.61      2.26 o 
  -8   6   5        5.99        5.75      2.77 o 
  -7   6   5        6.12        6.16      2.31 o 
  -6   6   5      128.30      136.94      5.36 o 
  -5   6   5        1.67        1.81      1.77 o 
  -4   6   5       97.50      118.70      2.97 o 
  -3   6   5       20.57       21.81      1.30 o 
  -2   6   5        3.86        4.37      1.41 o 
  -1   6   5      292.43      310.97      2.31 o 
   0   6   5      129.26      118.70      1.84 o 
   1   6   5      141.06      138.72      3.25 o 
   2   6   5        1.96        2.81      1.91 o 
   3   6   5        3.54        2.49      1.50 o 
   4   6   5       21.43       22.03      1.98 o 
   5   6   5      136.78      127.95      4.87 o 
   6   6   5        5.23        6.04      2.45 o 
   7   6   5       48.67       48.79      2.95 o 
   8   6   5        2.08        1.36      2.98 o 
  -8   7   5      251.84      260.68      5.29 o 
  -7   7   5       14.94       13.72      4.09 o 
  -6   7   5      205.01      218.23      3.21 o 
  -5   7   5       72.61       71.39      1.83 o 
  -4   7   5       86.03       95.58      2.13 o 
  -3   7   5       12.04       13.70      1.32 o 
  -2   7   5     1824.57     1736.96     41.14 o 
  -1   7   5        8.06        9.52      1.75 o 
   0   7   5     1157.95     1133.62     11.61 o 
   1   7   5        0.44        2.94      1.40 o 
   2   7   5       64.45       73.12      2.53 o 
   3   7   5       18.40       20.86      1.57 o 
   4   7   5        0.19        1.95      1.65 o 
   5   7   5       84.84       95.95      2.11 o 
   6   7   5       71.96       75.32      2.39 o 
   7   7   5        4.72        7.66      2.24 o 
  -8   8   5        0.13        1.76      4.28 o 
  -7   8   5       76.23       71.18      3.08 o 
  -6   8   5      401.99      404.47      4.56 o 
  -5   8   5       93.52       95.80      3.50 o 
  -4   8   5      493.92      493.60     11.77 o 
  -3   8   5       65.08       63.05      1.80 o 
  -2   8   5        2.53        4.19      1.53 o 
  -1   8   5      417.55      421.39      6.68 o 
   0   8   5      298.33      286.58      2.68 o 
   1   8   5      248.87      248.44      2.42 o 
   2   8   5        0.22        2.17      3.52 o 
   3   8   5        0.10        2.21      1.75 o 
   4   8   5       50.08       45.21      1.96 o 
   5   8   5      159.68      177.12      7.98 o 
   6   8   5       77.81       75.83      2.47 o 
   7   8   5      106.48      102.73      2.72 o 
  -7   9   5      170.09      165.02      3.78 o 
  -6   9   5        0.57        2.64      2.77 o 
  -5   9   5      149.72      151.90      3.94 o 
  -4   9   5       26.12       21.78      1.84 o 
  -3   9   5      269.49      276.11      2.43 o 
  -2   9   5      403.61      395.16     12.31 o 
  -1   9   5       24.37       20.19      1.51 o 
   0   9   5      385.40      387.84      5.86 o 
   1   9   5     1033.61     1018.14      9.45 o 
   2   9   5      141.04      139.36      2.05 o 
   3   9   5      627.52      638.50      8.40 o 
   4   9   5       30.21       33.12      1.92 o 
   5   9   5      139.25      139.57      3.27 o 
   6   9   5       41.13       37.31      2.28 o 
   7   9   5        1.39        1.96      2.26 o 
  -7  10   5       19.84       20.77      3.02 o 
  -6  10   5      190.58      179.56      4.47 o 
  -5  10   5       98.65       92.26      2.99 o 
  -4  10   5      517.51      495.09     11.89 o 
  -3  10   5       59.41       55.55      2.73 o 
  -2  10   5      651.69      667.68     13.70 o 
  -1  10   5     1150.85     1129.01     14.82 o 
   0  10   5        6.14        6.26      1.57 o 
   1  10   5     1357.88     1310.96     46.28 o 
   2  10   5       46.97       51.76      2.32 o 
   3  10   5      137.93      155.58      2.21 o 
   4  10   5      265.68      295.38      2.91 o 
   5  10   5      113.02      110.28      4.34 o 
   6  10   5      101.62      113.20      2.80 o 
  -7  11   5       13.20       19.20      4.28 o 
  -6  11   5       56.47       59.22      4.34 o 
  -5  11   5       15.79       13.78      2.40 o 
  -4  11   5       21.94       19.80      1.70 o 
  -3  11   5        0.73        1.26      1.45 o 
  -2  11   5     1052.34     1022.35      8.68 o 
  -1  11   5        2.54        5.17      1.70 o 
   0  11   5     1186.13     1207.00     31.97 o 
   1  11   5       46.73       50.47      1.75 o 
   2  11   5      136.87      147.96      2.40 o 
   3  11   5       63.53       62.43      2.05 o 
   4  11   5        7.25       12.34      1.79 o 
   5  11   5       93.93       97.14      2.89 o 
   6  11   5       94.08      105.13      3.20 o 
  -6  12   5      144.14      152.43      3.59 o 
  -5  12   5       12.24       10.10      2.85 o 
  -4  12   5       72.38       75.93      2.58 o 
  -3  12   5       19.09       24.51      1.91 o 
  -2  12   5        0.83        2.46      1.78 o 
  -1  12   5      115.86      120.28      3.07 o 
   0  12   5      213.59      215.40      2.75 o 
   1  12   5       17.48       15.14      1.63 o 
   2  12   5       21.92       17.28      1.80 o 
   3  12   5       40.64       49.89      2.64 o 
   4  12   5       34.36       27.91      2.03 o 
   5  12   5      119.23      136.79      2.87 o 
  -5  13   5      296.88      284.99     10.31 o 
  -4  13   5       50.32       49.96      2.48 o 
  -3  13   5      222.73      235.20      2.85 o 
  -2  13   5        4.15        3.93      1.79 o 
  -1  13   5       43.78       40.26      2.22 o 
   0  13   5      149.91      143.68      2.30 o 
   1  13   5      230.62      237.99      3.33 o 
   2  13   5      118.96      111.64      3.80 o 
   3  13   5       89.02       95.00      2.72 o 
   4  13   5       27.63       27.95      3.27 o 
   5  13   5       76.14       76.73      4.48 o 
  -5  14   5        8.71        7.30      3.02 o 
  -4  14   5       42.60       41.14      2.21 o 
  -3  14   5       42.58       46.56      2.64 o 
  -2  14   5       74.70       76.07      2.13 o 
  -1  14   5      347.69      357.58      3.11 o 
   0  14   5       28.15       29.03      1.89 o 
   1  14   5      101.83       98.48      2.36 o 
   2  14   5       72.57       77.32      4.65 o 
   3  14   5        0.91        2.35      1.73 o 
   4  14   5       89.72      101.20      2.43 o 
  -4  15   5        0.40        1.08      2.43 o 
  -3  15   5        1.35        1.70      1.96 o 
  -2  15   5      337.74      330.57     14.26 o 
  -1  15   5        1.19       -0.07      1.95 o 
   0  15   5      530.81      573.28      9.41 o 
   1  15   5        9.76       14.16      1.75 o 
   2  15   5       73.34       74.18      2.26 o 
   3  15   5       34.91       32.05      2.34 o 
  -3  16   5       70.96       68.51      3.23 o 
  -2  16   5       92.15      101.40      3.32 o 
  -1  16   5      418.89      432.26     10.10 o 
   0  16   5       16.11       14.71      2.08 o 
   1  16   5      194.94      213.24     14.16 o 
   2  16   5       34.97       29.09      2.74 o 
  -8   0   6      475.29      450.94      6.48 o 
  -7   0   6      314.20      310.66      3.43 o 
  -6   0   6     1807.06     1819.32     59.79 o 
  -5   0   6      155.61      157.18      2.88 o 
  -4   0   6      706.60      622.16     12.30 o 
  -3   0   6     4488.07     4295.25     29.33 o 
  -2   0   6      599.05      571.24     31.69 o 
  -1   0   6     4000.43     3781.68    141.99 o 
   0   0   6      289.38      239.11      2.65 o 
   1   0   6     1346.28     1332.92     21.87 o 
   2   0   6     1180.41     1189.66     43.74 o 
   3   0   6      116.26      119.81      4.09 o 
   4   0   6      238.44      205.55      3.59 o 
   5   0   6       28.38       38.20      3.46 o 
   6   0   6       81.21       54.57      2.83 o 
   7   0   6       67.95       55.89      3.02 o 
   8   0   6        8.82        7.30      2.90 o 
  -8   1   6       23.11       23.04      3.16 o 
  -7   1   6       44.10       47.85      1.87 o 
  -6   1   6       98.10       99.22      1.64 o 
  -5   1   6      495.87      515.02      6.20 o 
  -4   1   6     2668.01     2652.72     16.89 o 
  -3   1   6       54.63       69.14      1.90 o 
  -2   1   6      914.66      885.58     15.22 o 
  -1   1   6        1.32        3.40      1.32 o 
   0   1   6      127.03      138.83      3.42 o 
   1   1   6     1022.93      955.57     13.02 o 
   2   1   6      141.87      165.81      4.68 o 
   3   1   6      434.85      427.53      4.37 o 
   4   1   6      339.95      338.32      6.08 o 
   5   1   6       10.00       12.96      2.36 o 
   6   1   6      101.55       89.36      6.77 o 
   7   1   6       49.89       54.34      3.59 o 
   8   1   6       39.04       37.63      2.57 o 
  -8   2   6       32.32       37.77      2.67 o 
  -7   2   6       15.70       18.13      1.76 o 
  -6   2   6      167.13      155.27      2.24 o 
  -5   2   6      142.52      151.17      1.90 o 
  -4   2   6      282.07      265.62      2.36 o 
  -3   2   6      745.28      821.27     11.11 o 
  -2   2   6        2.11        2.92      1.83 o 
  -1   2   6      281.56      373.57     10.41 o 
   0   2   6       75.28       81.88      1.57 o 
   1   2   6      125.37      159.92      3.25 o 
   2   2   6     3096.80     3121.87     33.62 o 
   3   2   6      360.72      308.39     16.26 o 
   4   2   6      746.60      784.27      9.62 o 
   5   2   6       26.21       28.53      2.05 o 
   6   2   6       38.11       36.39      2.17 o 
   7   2   6        7.00       12.13      2.26 o 
   8   2   6       27.82       31.47      3.21 o 
  -8   3   6       22.21       23.90      3.14 o 
  -7   3   6        3.01        3.99      1.50 o 
  -6   3   6       62.78       70.70      1.83 o 
  -5   3   6      498.26      510.76      7.03 o 
  -4   3   6     1701.71     1640.30     22.64 o 
  -3   3   6      344.57      336.30      4.74 o 
  -2   3   6      608.47      640.25     10.54 o 
  -1   3   6       50.45       70.01      1.80 o 
   0   3   6      626.75      612.80      7.47 o 
   1   3   6      941.07      952.84     17.48 o 
   2   3   6       15.62       15.73      1.44 o 
   3   3   6      609.98      601.15     11.04 o 
   4   3   6      107.71      110.96      2.00 o 
   5   3   6        3.68        1.60      1.86 o 
   6   3   6       50.79       54.97      2.33 o 
   7   3   6        5.12        6.79      2.71 o 
  -8   4   6      138.78      151.64      3.16 o 
  -7   4   6      141.97      145.88      2.18 o 
  -6   4   6      186.55      174.54      3.67 o 
  -5   4   6        5.75        6.92      1.38 o 
  -4   4   6       45.05       48.76      3.07 o 
  -3   4   6     1060.92     1035.05     15.06 o 
  -2   4   6      950.42      963.68     15.91 o 
  -1   4   6      747.00      687.82      7.67 o 
   0   4   6       31.07       29.19      1.33 o 
   1   4   6      108.46       93.77      1.94 o 
   2   4   6      332.09      302.11      9.45 o 
   3   4   6      357.62      385.80      8.77 o 
   4   4   6        6.83        5.47      1.89 o 
   5   4   6       27.93       32.14      1.78 o 
   6   4   6        0.00       -0.31      2.04 o 
   7   4   6        8.35       10.86      1.94 o 
  -8   5   6        4.85        4.03      2.62 o 
  -7   5   6        9.87       11.69      1.94 o 
  -6   5   6       38.83       43.81      1.70 o 
  -5   5   6      360.35      366.72      5.03 o 
  -4   5   6     1387.64     1391.33     19.25 o 
  -3   5   6       59.83       64.67      1.59 o 
  -2   5   6      721.79      702.53     10.28 o 
  -1   5   6        2.48       10.36      1.32 o 
   0   5   6      453.94      442.81      2.82 o 
   1   5   6      336.87      317.24      5.82 o 
   2   5   6       14.86       19.00      1.74 o 
   3   5   6      217.96      206.88      2.34 o 
   4   5   6       22.14       22.37      1.69 o 
   5   5   6        0.40        0.99      1.55 o 
   6   5   6       12.98       13.74      2.20 o 
   7   5   6        5.70        6.71      1.89 o 
  -8   6   6       93.20       86.91      3.44 o 
  -7   6   6        7.47        8.37      2.03 o 
  -6   6   6      442.07      418.61      9.10 o 
  -5   6   6      387.43      380.72      5.26 o 
  -4   6   6      812.76      769.99      9.39 o 
  -3   6   6      589.49      558.02      8.37 o 
  -2   6   6       43.04       38.84      1.33 o 
  -1   6   6        2.80        3.71      1.79 o 
   0   6   6      100.32       95.48      1.97 o 
   1   6   6        8.23       11.12      1.45 o 
   2   6   6     1253.09     1227.62     28.18 o 
   3   6   6      274.08      258.53      2.46 o 
   4   6   6      185.00      173.65      4.21 o 
   5   6   6       46.54       39.14      3.04 o 
   6   6   6       12.52        8.12      2.05 o 
   7   6   6       38.05       33.12      2.39 o 
  -7   7   6      211.78      206.92      3.79 o 
  -6   7   6        9.39        8.35      1.60 o 
  -5   7   6      674.78      652.89      9.65 o 
  -4   7   6     1105.66     1050.84     17.83 o 
  -3   7   6       39.28       32.89      1.47 o 
  -2   7   6     1314.36     1177.01     32.03 o 
  -1   7   6        0.65        2.92      1.60 o 
   0   7   6      647.26      630.07     11.81 o 
   1   7   6      303.84      279.36      4.05 o 
   2   7   6        0.05        2.71      1.45 o 
   3   7   6      343.86      352.50     10.25 o 
   4   7   6       59.35       59.90      1.91 o 
   5   7   6       45.22       46.16      1.97 o 
   6   7   6       29.21       25.26      2.80 o 
   7   7   6        0.11       -0.17      2.74 o 
  -7   8   6       43.70       47.96      4.34 o 
  -6   8   6        0.28        1.45      1.97 o 
  -5   8   6        2.94        3.14      2.24 o 
  -4   8   6       30.14       25.72      3.01 o 
  -3   8   6      299.56      303.89      8.06 o 
  -2   8   6      451.26      410.06      5.76 o 
  -1   8   6      283.00      267.13      2.25 o 
   0   8   6      371.16      372.87      4.14 o 
   1   8   6      252.51      233.07      5.56 o 
   2   8   6      499.40      501.53     10.27 o 
   3   8   6       84.52       86.26      3.08 o 
   4   8   6        9.17        7.33      1.69 o 
   5   8   6       67.12       73.08      1.89 o 
   6   8   6        0.25        0.88      2.31 o 
   7   8   6       34.69       32.94      2.51 o 
  -7   9   6        5.88        5.29      3.08 o 
  -6   9   6        2.95        6.66      1.80 o 
  -5   9   6       23.89       24.21      1.97 o 
  -4   9   6      156.51      167.33      4.83 o 
  -3   9   6       16.01       14.16      1.86 o 
  -2   9   6      393.54      406.64      7.92 o 
  -1   9   6        8.30       11.61      1.66 o 
   0   9   6      804.05      825.51     13.65 o 
   1   9   6      345.74      336.99      2.57 o 
   2   9   6      103.10      115.10      5.12 o 
   3   9   6      381.30      370.71     12.15 o 
   4   9   6       17.21       17.56      1.89 o 
   5   9   6       44.79       44.92      2.01 o 
   6   9   6       20.07       25.12      2.92 o 
  -7  10   6        5.95       10.01      3.27 o 
  -6  10   6       98.26       87.72      3.09 o 
  -5  10   6       89.29       89.26      2.07 o 
  -4  10   6      470.83      480.99     11.56 o 
  -3  10   6      106.74      106.52      2.34 o 
  -2  10   6      216.00      211.91      4.36 o 
  -1  10   6       24.52       23.42      1.71 o 
   0  10   6        4.71        5.91      1.62 o 
   1  10   6        0.84        1.23      1.66 o 
   2  10   6      231.97      248.17      6.91 o 
   3  10   6       16.85       16.12      1.83 o 
   4  10   6       41.84       47.74      2.00 o 
   5  10   6        0.29        1.08      1.68 o 
   6  10   6       10.52        8.86      2.80 o 
  -6  11   6        6.30        3.65      2.96 o 
  -5  11   6      140.89      140.13      2.46 o 
  -4  11   6       90.35      100.30      2.43 o 
  -3  11   6        8.93       10.56      1.70 o 
  -2  11   6        0.18        0.87      1.61 o 
  -1  11   6        7.14        9.31      2.04 o 
   0  11   6       57.83       69.49      2.49 o 
   1  11   6       27.10       23.13      1.91 o 
   2  11   6      114.14      124.77      2.09 o 
   3  11   6       65.95       63.25      2.33 o 
   4  11   6       19.29       21.58      1.86 o 
   5  11   6       19.53       30.27      4.61 o 
  -6  12   6        1.62        8.56      4.41 o 
  -5  12   6        0.47        2.35      2.53 o 
  -4  12   6        2.09        3.59      2.27 o 
  -3  12   6      173.59      164.27      6.60 o 
  -2  12   6       88.61      102.32      2.74 o 
  -1  12   6      235.29      236.73      8.47 o 
   0  12   6       31.15       38.01      1.74 o 
   1  12   6      329.79      336.43      2.51 o 
   2  12   6       28.96       27.90      1.60 o 
   3  12   6       52.80       49.09      1.85 o 
   4  12   6        0.75        1.71      1.73 o 
   5  12   6        5.30        3.38      1.98 o 
  -5  13   6       13.27       17.02      2.80 o 
  -4  13   6       15.81       16.54      2.09 o 
  -3  13   6      107.33      114.07      2.49 o 
  -2  13   6        3.75        6.23      2.20 o 
  -1  13   6       20.46       24.67      2.20 o 
   0  13   6       98.87      104.32      1.98 o 
   1  13   6       35.60       37.96      1.82 o 
   2  13   6        5.93        6.90      1.73 o 
   3  13   6       44.22       39.87      1.87 o 
   4  13   6        7.33        8.95      1.82 o 
  -4  14   6      137.90      141.04      4.94 o 
  -3  14   6        2.62        3.88      2.30 o 
  -2  14   6       80.57       96.51      2.53 o 
  -1  14   6       36.16       32.35      2.21 o 
   0  14   6        8.75        9.19      1.68 o 
   1  14   6        5.13        5.02      1.89 o 
   2  14   6      105.01      105.79      2.68 o 
   3  14   6        1.97        2.38      2.05 o 
  -3  15   6        0.35        1.83      2.42 o 
  -2  15   6       23.13       25.07      2.58 o 
  -1  15   6        1.67        4.08      1.96 o 
   0  15   6       27.64       26.69      2.12 o 
   1  15   6        0.98        1.75      1.90 o 
   2  15   6        0.08        0.96      1.87 o 
  -1  16   6       48.29       52.33      2.59 o 
   0  16   6        3.79        5.67      2.13 o 
   1  16   6       98.70      106.13      2.44 o 
  -8   1   7        9.09        7.82      1.76 o 
  -7   1   7       73.34       65.14      2.23 o 
  -6   1   7      470.78      471.31      7.22 o 
  -5   1   7      254.16      250.30      4.04 o 
  -4   1   7     1358.77     1363.01     21.18 o 
  -3   1   7       51.50       49.83      1.69 o 
  -2   1   7      692.48      625.97     16.59 o 
  -1   1   7        6.64        8.86      1.38 o 
   0   1   7        0.02        2.07      1.38 o 
   1   1   7        3.21        3.89      1.38 o 
   2   1   7       43.83       41.72      1.30 o 
   3   1   7        3.21        3.48      1.45 o 
   4   1   7       10.21        8.34      1.66 o 
   5   1   7        0.18       -0.77      2.49 o 
   6   1   7        2.72        0.63      1.82 o 
   7   1   7        0.29        0.99      2.15 o 
  -8   2   7        0.25        1.75      1.73 o 
  -7   2   7       21.59       20.81      1.87 o 
  -6   2   7       53.16       55.44      2.11 o 
  -5   2   7       90.15       97.87      2.18 o 
  -4   2   7      206.08      201.56      2.84 o 
  -3   2   7       75.88       68.07      2.27 o 
  -2   2   7      223.82      211.41      2.56 o 
  -1   2   7       67.04       62.74      2.50 o 
   0   2   7      120.16       98.55      3.27 o 
   1   2   7      176.26      186.92      4.23 o 
   2   2   7        0.44       -0.25      1.24 o 
   3   2   7       15.88       16.35      1.52 o 
   4   2   7       26.56       26.08      1.81 o 
   5   2   7        0.57        0.32      2.06 o 
   6   2   7       28.28       24.87      2.18 o 
   7   2   7        1.00        1.07      2.26 o 
  -8   3   7        0.05        3.11      2.43 o 
  -7   3   7      181.07      206.46      4.30 o 
  -6   3   7       31.19       29.60      1.98 o 
  -5   3   7      105.27      109.23      3.47 o 
  -4   3   7      507.63      483.88      9.97 o 
  -3   3   7       17.87       19.74      1.60 o 
  -2   3   7      106.29       97.51      2.22 o 
  -1   3   7      462.45      535.37     14.22 o 
   0   3   7       60.89       60.04      2.54 o 
   1   3   7      143.60      142.33      3.52 o 
   2   3   7       23.24       23.06      1.30 o 
   3   3   7        0.00        2.14      1.69 o 
   4   3   7       44.47       48.93      1.90 o 
   5   3   7       19.66       21.70      2.53 o 
   6   3   7       21.49       28.99      1.94 o 
   7   3   7       12.06       11.16      2.38 o 
  -8   4   7       23.51       29.16      2.32 o 
  -7   4   7       23.67       32.00      1.84 o 
  -6   4   7       13.77       12.76      1.44 o 
  -5   4   7        6.18       10.33      1.54 o 
  -4   4   7      131.06      133.30      2.40 o 
  -3   4   7       37.80       35.70      1.59 o 
  -2   4   7      173.75      176.19      2.44 o 
  -1   4   7        2.19        3.05      1.57 o 
   0   4   7      171.46      195.10      6.83 o 
   1   4   7       60.12       59.51      1.41 o 
   2   4   7       27.96       26.96      1.48 o 
   3   4   7       27.52       28.79      1.60 o 
   4   4   7        1.85        3.48      1.47 o 
   5   4   7       17.16       20.88      1.72 o 
   6   4   7       26.58       28.46      2.66 o 
   7   4   7        0.00        1.43      2.24 o 
  -7   5   7        2.59       -0.15      1.74 o 
  -6   5   7      172.65      182.36      4.55 o 
  -5   5   7      130.32      123.57      1.87 o 
  -4   5   7       74.23       89.25      2.22 o 
  -3   5   7      345.87      295.45      5.83 o 
  -2   5   7        6.62        4.97      1.41 o 
  -1   5   7        6.30        6.93      1.55 o 
   0   5   7      182.06      190.56      4.62 o 
   1   5   7       36.32       31.66      1.68 o 
   2   5   7       49.96       52.55      3.23 o 
   3   5   7       81.00       68.69      2.16 o 
   4   5   7       18.04       16.50      2.02 o 
   5   5   7       40.71       39.02      2.97 o 
   6   5   7        0.23        1.19      2.24 o 
   7   5   7        4.57        7.55      1.97 o 
  -7   6   7        9.86       12.77      1.67 o 
  -6   6   7        5.04        2.31      1.59 o 
  -5   6   7        0.40        1.18      1.57 o 
  -4   6   7       80.41       77.82      2.60 o 
  -3   6   7       22.14       32.74      1.45 o 
  -2   6   7      108.64      117.38      2.50 o 
  -1   6   7        5.29        3.92      1.42 o 
   0   6   7       29.16       38.06      1.49 o 
   1   6   7       34.26       35.24      2.86 o 
   2   6   7       16.76       18.98      1.45 o 
   3   6   7        0.05        1.25      1.52 o 
   4   6   7       29.62       29.49      1.86 o 
   5   6   7        0.14        0.91      1.65 o 
   6   6   7       39.92       33.42      2.81 o 
  -7   7   7      180.73      200.34      8.05 o 
  -6   7   7       82.14       81.33      2.00 o 
  -5   7   7       52.52       50.36      1.72 o 
  -4   7   7       12.99       16.68      1.86 o 
  -3   7   7      249.75      256.64      3.12 o 
  -2   7   7       18.28       22.15      1.50 o 
  -1   7   7     1397.12     1361.75     19.86 o 
   0   7   7        5.81        5.20      1.64 o 
   1   7   7      147.73      142.71      2.80 o 
   2   7   7        2.02        1.88      1.57 o 
   3   7   7       32.08       36.93      1.83 o 
   4   7   7       21.22       21.91      1.63 o 
   5   7   7       44.10       52.68      4.15 o 
   6   7   7       12.82       15.05      3.05 o 
  -7   8   7       14.67       13.27      1.93 o 
  -6   8   7       48.08       41.44      1.91 o 
  -5   8   7      207.60      214.47      3.37 o 
  -4   8   7        8.23        8.35      1.51 o 
  -3   8   7      494.74      456.95      5.99 o 
  -2   8   7      206.52      185.25      2.21 o 
  -1   8   7       30.89       28.96      1.91 o 
   0   8   7      213.70      204.47      2.22 o 
   1   8   7       76.47       69.63      3.82 o 
   2   8   7        2.88        4.09      1.56 o 
   3   8   7        4.01        3.22      1.86 o 
   4   8   7       71.53       80.61      1.93 o 
   5   8   7        4.14        4.55      2.23 o 
   6   8   7       97.62       93.85      3.18 o 
  -6   9   7      314.77      365.02     10.65 o 
  -5   9   7        2.64        5.33      2.30 o 
  -4   9   7       25.75       29.93      1.80 o 
  -3   9   7       16.72       16.24      2.55 o 
  -2   9   7       25.70       22.32      1.67 o 
  -1   9   7      349.95      364.97      2.73 o 
   0   9   7      390.51      382.05      2.72 o 
   1   9   7       42.38       44.96      2.95 o 
   2   9   7      384.78      392.32      8.84 o 
   3   9   7       14.90       15.73      1.91 o 
   4   9   7      219.98      211.07      5.75 o 
   5   9   7       50.29       47.53      2.68 o 
   6   9   7       20.22       21.43      3.07 o 
  -6  10   7       14.74       17.74      2.17 o 
  -5  10   7       24.10       26.99      2.14 o 
  -4  10   7        0.45        0.13      1.99 o 
  -3  10   7       58.91       60.81      2.07 o 
  -2  10   7       34.78       37.67      1.66 o 
  -1  10   7       29.26       29.06      1.70 o 
   0  10   7      226.72      209.25      2.63 o 
   1  10   7       26.02       32.15      1.65 o 
   2  10   7       67.61       61.49      1.99 o 
   3  10   7       78.07       84.81      2.72 o 
   4  10   7        2.98        3.56      1.69 o 
   5  10   7       99.48      114.40      2.64 o 
  -5  11   7        0.05        2.53      1.80 o 
  -4  11   7       15.41       12.68      1.85 o 
  -3  11   7      175.42      175.97      3.86 o 
  -2  11   7        5.44        8.15      1.73 o 
  -1  11   7      750.46      759.73     18.69 o 
   0  11   7       23.88       22.25      2.10 o 
   1  11   7      106.83      110.57      2.20 o 
   2  11   7       11.57       10.00      1.86 o 
   3  11   7       17.30       20.44      2.28 o 
   4  11   7       41.00       39.50      2.71 o 
   5  11   7       61.11       60.83      2.77 o 
  -5  12   7       87.10       94.48      2.81 o 
  -4  12   7       18.07       19.97      2.15 o 
  -3  12   7      132.22      132.32      6.67 o 
  -2  12   7      292.87      301.57      3.00 o 
  -1  12   7        3.64        4.50      1.68 o 
   0  12   7      106.01      119.36      2.19 o 
   1  12   7       37.81       28.16      1.80 o 
   2  12   7       78.82       73.39      2.83 o 
   3  12   7        0.14        2.55      1.77 o 
   4  12   7      100.28      111.86      2.46 o 
  -4  13   7      158.17      157.05      4.16 o 
  -3  13   7       10.22        9.60      2.10 o 
  -2  13   7       28.89       36.36      2.51 o 
  -1  13   7       66.10       64.52      3.83 o 
   0  13   7      132.77      134.40      5.54 o 
   1  13   7       19.23       18.83      1.65 o 
   2  13   7       89.09      104.07      2.26 o 
   3  13   7        0.00        2.92      2.05 o 
  -3  14   7        1.06        1.21      2.11 o 
  -2  14   7      101.69      102.19      7.20 o 
  -1  14   7       11.21       15.11      1.79 o 
   0  14   7       69.17       73.13      3.99 o 
   1  14   7       48.86       56.19      2.22 o 
   2  14   7        3.96        6.51      1.67 o 
  -1  15   7      169.71      166.59      2.62 o 
   0  15   7        6.24        6.69      2.07 o 
   1  15   7       19.46       18.39      3.52 o 
  -7   0   8       48.14       39.48      2.64 o 
  -6   0   8       64.44       62.94      2.27 o 
  -5   0   8      562.49      577.61      8.62 o 
  -4   0   8     1533.54     1562.34      5.76 o 
  -3   0   8       13.18       15.29      2.20 o 
  -2   0   8     1498.01     1507.07     98.40 o 
  -1   0   8     1379.40     1263.87     42.04 o 
   0   0   8      409.88      405.50     17.78 o 
   1   0   8     1590.51     1614.27     69.01 o 
   2   0   8       19.80       19.54      3.18 o 
   3   0   8      356.33      384.70     17.06 o 
   4   0   8      228.43      245.39      3.11 o 
   5   0   8        4.77        7.49      2.58 o 
   6   0   8       36.99       43.49      4.09 o 
  -7   1   8       45.59       53.01      2.18 o 
  -6   1   8        8.74        9.32      1.54 o 
  -5   1   8      444.86      462.51      3.10 o 
  -4   1   8       41.20       32.30      1.51 o 
  -3   1   8     1345.08     1363.35     28.73 o 
  -2   1   8      707.64      689.56     17.23 o 
  -1   1   8        4.10        5.62      1.36 o 
   0   1   8      394.67      397.98     11.57 o 
   1   1   8      208.07      199.09      2.65 o 
   2   1   8      626.44      557.34     21.68 o 
   3   1   8      617.18      651.92      8.52 o 
   4   1   8        3.41        4.38      1.76 o 
   5   1   8      110.93      113.58      2.23 o 
   6   1   8      102.54       97.30      6.67 o 
  -7   2   8       36.38       42.93      2.21 o 
  -6   2   8      368.50      386.53      5.90 o 
  -5   2   8      220.71      210.66      3.18 o 
  -4   2   8      346.20      330.84      6.84 o 
  -3   2   8       21.28       23.59      1.74 o 
  -2   2   8      303.36      292.60      9.47 o 
  -1   2   8      296.70      306.53      6.06 o 
   0   2   8      623.05      623.09     15.54 o 
   1   2   8      630.71      665.33     12.45 o 
   2   2   8      356.50      364.80      5.84 o 
   3   2   8      348.60      340.41      3.44 o 
   4   2   8      277.56      235.59      2.15 o 
   5   2   8        0.29        3.26      2.08 o 
   6   2   8       29.99       29.91      3.90 o 
  -7   3   8       19.73       24.91      2.17 o 
  -6   3   8        3.81        3.71      1.81 o 
  -5   3   8      309.80      312.89      2.72 o 
  -4   3   8        0.33        1.96      1.49 o 
  -3   3   8      695.33      713.06     12.03 o 
  -2   3   8      177.03      149.22      2.73 o 
  -1   3   8        5.63        4.03      1.48 o 
   0   3   8      100.64       87.95      2.81 o 
   1   3   8       33.05       37.83      1.86 o 
   2   3   8      449.32      435.23      6.07 o 
   3   3   8      204.65      196.80     15.38 o 
   4   3   8        1.49        2.95      1.79 o 
   5   3   8       40.11       46.47      2.32 o 
   6   3   8       31.09       31.91      3.21 o 
  -7   4   8        4.06        4.50      1.61 o 
  -6   4   8        7.62        6.86      1.81 o 
  -5   4   8        8.96        8.48      1.47 o 
  -4   4   8      202.34      187.43      1.93 o 
  -3   4   8      428.17      419.81      8.78 o 
  -2   4   8       88.73       93.97      4.19 o 
  -1   4   8      709.40      718.63     14.05 o 
   0   4   8        1.21        0.90      1.63 o 
   1   4   8      364.52      359.32      9.14 o 
   2   4   8      182.26      183.63      5.28 o 
   3   4   8       30.73       29.25      1.64 o 
   4   4   8      230.29      242.64      5.03 o 
   5   4   8       55.47       60.54      2.97 o 
   6   4   8       11.03       15.49      2.86 o 
  -7   5   8       24.85       28.68      2.19 o 
  -6   5   8        1.29        4.26      1.82 o 
  -5   5   8      227.33      225.16      2.22 o 
  -4   5   8        7.98        7.36      1.54 o 
  -3   5   8      629.34      657.77      8.74 o 
  -2   5   8      370.87      329.41      7.28 o 
  -1   5   8        5.29        9.53      1.63 o 
   0   5   8      241.01      217.99      6.79 o 
   1   5   8       11.22       10.14      1.92 o 
   2   5   8      311.61      304.78      9.24 o 
   3   5   8      136.54      142.68      4.75 o 
   4   5   8        2.05        5.15      1.52 o 
   5   5   8       12.65       16.67      1.71 o 
   6   5   8       28.97       29.69      2.48 o 
  -7   6   8       50.73       43.87      1.91 o 
  -6   6   8      232.36      231.50      2.42 o 
  -5   6   8      264.38      260.01      5.30 o 
  -4   6   8      633.07      618.71      8.60 o 
  -3   6   8        3.93        5.00      1.50 o 
  -2   6   8        6.55        6.08      1.60 o 
  -1   6   8      207.25      199.76      3.88 o 
   0   6   8      225.12      242.15      6.41 o 
   1   6   8      527.08      551.19      3.90 o 
   2   6   8      312.07      312.23      4.88 o 
   3   6   8      196.22      194.57      2.23 o 
   4   6   8      216.26      187.32      2.74 o 
   5   6   8        3.61        6.39      1.77 o 
   6   6   8       29.66       25.16      3.27 o 
  -6   7   8       53.00       47.04      1.86 o 
  -5   7   8      227.85      218.36      2.35 o 
  -4   7   8       41.23       39.40      1.53 o 
  -3   7   8      813.06      723.42      5.09 o 
  -2   7   8      201.83      195.06      4.60 o 
  -1   7   8      186.02      178.01      9.96 o 
   0   7   8      233.25      214.48      9.88 o 
   1   7   8        6.06        8.09      1.83 o 
   2   7   8      322.06      325.53      7.35 o 
   3   7   8      138.50      141.06      2.43 o 
   4   7   8        6.01        9.06      1.84 o 
   5   7   8       43.66       40.79      3.50 o 
  -6   8   8        1.41        3.27      1.69 o 
  -5   8   8       19.45       18.30      1.58 o 
  -4   8   8       56.79       52.84      1.70 o 
  -3   8   8      366.29      347.18      6.79 o 
  -2   8   8        3.95       10.90      1.88 o 
  -1   8   8      318.26      265.11     13.88 o 
   0   8   8       20.56       21.70      1.81 o 
   1   8   8      190.42      176.04      6.32 o 
   2   8   8      123.06      135.85      2.15 o 
   3   8   8       43.40       38.32      1.83 o 
   4   8   8      183.83      196.84      2.72 o 
   5   8   8       16.39       17.80      1.80 o 
  -6   9   8        3.62        6.80      1.98 o 
  -5   9   8       80.77       89.97      2.19 o 
  -4   9   8       15.43       14.86      2.32 o 
  -3   9   8       28.31       32.19      1.79 o 
  -2   9   8      223.76      224.92      3.93 o 
  -1   9   8       20.24       17.19      1.52 o 
   0   9   8       89.32       91.87      2.73 o 
   1   9   8        2.45        2.37      1.54 o 
   2   9   8      149.77      134.64      2.09 o 
   3   9   8       31.66       30.79      1.86 o 
   4   9   8       12.65        8.13      1.74 o 
   5   9   8       25.69       27.63      2.47 o 
  -5  10   8       27.34       26.16      2.20 o 
  -4  10   8      117.08      109.10      2.17 o 
  -3  10   8        1.99        6.48      1.93 o 
  -2  10   8        9.55        8.64      2.18 o 
  -1  10   8        0.16        0.45      1.84 o 
   0  10   8       30.65       31.36      2.37 o 
   1  10   8       28.52       29.73      2.42 o 
   2  10   8       45.65       38.20      1.79 o 
   3  10   8       30.29       38.16      3.30 o 
   4  10   8       20.18       20.51      2.02 o 
  -5  11   8       47.72       44.07      4.01 o 
  -4  11   8        5.35        3.44      2.63 o 
  -3  11   8       80.96       90.54      2.52 o 
  -2  11   8       71.24       62.42      2.21 o 
  -1  11   8        0.00       -1.29      1.85 o 
   0  11   8       60.61       61.99      1.86 o 
   1  11   8       14.47       19.82      1.91 o 
   2  11   8        1.66        4.25      1.86 o 
   3  11   8       62.12       63.42      2.50 o 
   4  11   8       54.25       39.00      2.56 o 
  -4  12   8        2.71        2.18      2.41 o 
  -3  12   8       94.62       82.77      3.78 o 
  -2  12   8       87.74       83.22      2.07 o 
  -1  12   8       39.64       40.40      1.86 o 
   0  12   8       52.06       57.61      3.45 o 
   1  12   8       12.59       16.28      1.94 o 
   2  12   8        1.53        5.05      1.96 o 
   3  12   8        6.61        4.46      2.03 o 
  -3  13   8       35.28       40.94      2.08 o 
  -2  13   8       87.62       85.07      2.42 o 
  -1  13   8       73.04       73.18      1.93 o 
   0  13   8        8.69        9.99      1.79 o 
   1  13   8        2.99        4.64      1.94 o 
   2  13   8        4.15        3.38      2.08 o 
  -1  14   8        3.12        6.19      2.09 o 
   0  14   8       13.67       15.89      2.14 o 
  -7   1   9        1.37        2.42      1.97 o 
  -6   1   9        0.05        2.17      1.65 o 
  -5   1   9      119.35      135.47      1.99 o 
  -4   1   9       34.14       35.12      1.65 o 
  -3   1   9      397.70      390.52     13.40 o 
  -2   1   9       12.25       13.11      1.32 o 
  -1   1   9      122.08       95.56      4.18 o 
   0   1   9      161.90      180.72      5.04 o 
   1   1   9       20.38       23.79      1.47 o 
   2   1   9       43.05       70.66      2.67 o 
   3   1   9       37.58       43.20      1.72 o 
   4   1   9        0.49        2.78      1.59 o 
   5   1   9        7.05        9.31      2.24 o 
   6   1   9        0.37        0.65      2.87 o 
  -7   2   9        5.20        5.23      1.72 o 
  -6   2   9        9.90       10.54      1.74 o 
  -5   2   9       84.88       91.05      4.45 o 
  -4   2   9        1.55        3.48      1.70 o 
  -3   2   9      240.72      261.68      6.04 o 
  -2   2   9        0.19       -0.07      1.30 o 
  -1   2   9      239.37      239.78      6.65 o 
   0   2   9       61.01       61.09      1.89 o 
   1   2   9       21.28       20.22      1.38 o 
   2   2   9       73.68       82.26      1.52 o 
   3   2   9        7.61        9.71      1.56 o 
   4   2   9       14.44       15.40      1.88 o 
   5   2   9       13.08       13.38      2.34 o 
  -6   3   9       94.36       98.97      2.48 o 
  -5   3   9        0.29        3.66      2.98 o 
  -4   3   9        0.09        0.23      1.68 o 
  -3   3   9       23.80       26.29      1.72 o 
  -2   3   9       19.76       24.41      1.49 o 
  -1   3   9        9.45       11.44      1.36 o 
   0   3   9        5.09        7.89      1.47 o 
   1   3   9        0.00        1.01      1.37 o 
   2   3   9       16.71       23.07      1.54 o 
   3   3   9        0.05        2.70      1.59 o 
   4   3   9       16.31       20.94      1.71 o 
   5   3   9        8.07        9.47      1.94 o 
  -6   4   9       69.20       82.18      2.93 o 
  -5   4   9       40.38       36.19      1.59 o 
  -4   4   9        0.00        1.60      1.96 o 
  -3   4   9      240.82      239.97      3.75 o 
  -2   4   9        3.22        3.38      1.30 o 
  -1   4   9      220.61      232.75      5.64 o 
   0   4   9        0.13        0.45      1.31 o 
   1   4   9        8.20       13.32      1.48 o 
   2   4   9        6.33        4.81      1.23 o 
   3   4   9        2.27        5.28      1.65 o 
   4   4   9       10.94       10.12      2.18 o 
   5   4   9        1.89        4.39      2.30 o 
  -6   5   9       11.67       16.10      1.75 o 
  -5   5   9       89.38       90.15      2.33 o 
  -4   5   9        9.34        5.29      1.50 o 
  -3   5   9       52.58       55.23      2.19 o 
  -2   5   9       74.37       71.57      1.97 o 
  -1   5   9        8.97        8.48      1.46 o 
   0   5   9       10.04       12.69      1.50 o 
   1   5   9       68.78       79.77      2.03 o 
   2   5   9       32.48       27.11      1.70 o 
   3   5   9        6.54       10.02      1.50 o 
   4   5   9       23.50       14.26      1.76 o 
   5   5   9        0.44        1.44      1.97 o 
  -6   6   9       17.01       25.32      1.80 o 
  -5   6   9       14.53       12.73      1.66 o 
  -4   6   9       27.27       20.09      1.51 o 
  -3   6   9      175.35      172.26      3.82 o 
  -2   6   9        0.64        1.66      1.51 o 
  -1   6   9      171.95      184.64      6.71 o 
   0   6   9        2.26        4.93      1.82 o 
   1   6   9        3.22        3.98      1.70 o 
   2   6   9        7.53        7.43      1.66 o 
   3   6   9       38.76       44.24      1.71 o 
   4   6   9        1.57        3.60      2.00 o 
   5   6   9        7.89       10.98      2.08 o 
  -5   7   9       23.33       22.59      2.10 o 
  -4   7   9       94.77      104.04      2.21 o 
  -3   7   9        9.55        9.58      1.53 o 
  -2   7   9      391.34      402.63      3.76 o 
  -1   7   9        4.15        4.65      2.17 o 
   0   7   9      317.82      304.45      3.51 o 
   1   7   9       56.55       54.71      1.98 o 
   2   7   9        0.01       -1.17      1.67 o 
   3   7   9       19.08       24.88      2.13 o 
   4   7   9       19.63       20.68      2.51 o 
  -5   8   9        4.55        6.71      1.62 o 
  -4   8   9       12.92       11.51      1.63 o 
  -3   8   9      192.30      194.41      4.18 o 
  -2   8   9      108.99       95.82      1.80 o 
  -1   8   9      485.21      476.00      7.39 o 
   0   8   9        0.03        0.20      1.70 o 
   1   8   9       52.49       60.01      2.75 o 
   2   8   9       37.70       36.40      3.79 o 
   3   8   9       20.91       17.68      1.75 o 
   4   8   9       13.12       17.36      1.92 o 
  -5   9   9      247.98      265.97      7.09 o 
  -4   9   9       54.79       46.18      2.87 o 
  -3   9   9       25.94       25.02      1.74 o 
  -2   9   9       68.00       61.28      2.13 o 
  -1   9   9       65.75       68.31      1.93 o 
   0   9   9       43.46       51.55      1.99 o 
   1   9   9      258.40      264.62      2.43 o 
   2   9   9       19.12       18.25      2.05 o 
   3   9   9      117.92      119.70     10.21 o 
   4   9   9       38.72       37.55      2.68 o 
  -4  10   9       36.09       36.25      2.58 o 
  -3  10   9      102.02      109.25      2.15 o 
  -2  10   9       12.32       14.02      1.81 o 
  -1  10   9      100.43       97.32      2.18 o 
   0  10   9        3.75        5.68      1.75 o 
   1  10   9        0.07        3.40      1.92 o 
   2  10   9       17.65       20.09      2.27 o 
   3  10   9       12.88       16.72      2.19 o 
  -3  11   9        0.50        3.54      2.48 o 
  -2  11   9      346.24      361.16      6.07 o 
  -1  11   9       13.04       12.48      2.32 o 
   0  11   9      176.98      178.73      4.78 o 
   1  11   9       62.82       60.31      3.25 o 
   2  11   9        3.72        6.17      1.69 o 
  -2  12   9       14.87       13.02      1.90 o 
  -1  12   9      354.95      373.01     11.09 o 
   0  12   9        9.55       10.47      2.13 o 
   1  12   9       30.27       37.84      2.01 o 
  -6   0  10       17.11       19.51      3.14 o 
  -5   0  10       22.75       21.56      2.48 o 
  -4   0  10        1.71        0.33      2.27 o 
  -3   0  10      268.22      325.72     20.55 o 
  -2   0  10      138.22      136.53      9.60 o 
  -1   0  10       38.08       52.73      4.91 o 
   0   0  10      334.94      301.48     16.43 o 
   1   0  10        7.55        7.28      1.82 o 
   2   0  10      365.79      378.21      3.27 o 
   3   0  10       63.85       71.99      2.39 o 
   4   0  10        0.39        6.26      2.27 o 
   5   0  10       32.49       31.22      3.02 o 
  -6   1  10       72.31       80.06      2.06 o 
  -5   1  10       19.40       20.95      1.93 o 
  -4   1  10       85.86       92.80      1.73 o 
  -3   1  10      173.92      163.68      3.82 o 
  -2   1  10        2.52        3.99      1.55 o 
  -1   1  10      412.97      430.65      6.53 o 
   0   1  10       60.39       58.68      1.48 o 
   1   1  10      120.76      129.23      4.39 o 
   2   1  10       92.27       85.04      2.28 o 
   3   1  10        1.32        5.42      2.07 o 
   4   1  10       99.93       93.02      1.88 o 
  -6   2  10      126.09      129.97      3.28 o 
  -5   2  10      312.67      315.52      3.20 o 
  -4   2  10      178.67      180.71      2.41 o 
  -3   2  10      104.17      100.17      2.62 o 
  -2   2  10       18.95       18.78      1.55 o 
  -1   2  10      432.93      423.18      6.88 o 
   0   2  10       10.10       14.95      1.52 o 
   1   2  10      266.26      271.07      6.60 o 
   2   2  10       12.88       13.99      1.56 o 
   3   2  10      104.51       98.02      3.01 o 
   4   2  10       32.25       42.03      1.89 o 
  -5   3  10       46.05       48.04      1.79 o 
  -4   3  10      119.54      127.92      1.94 o 
  -3   3  10       40.21       33.87      1.53 o 
  -2   3  10        2.44        4.84      1.65 o 
  -1   3  10      101.32       92.68      3.61 o 
   0   3  10       29.77       29.05      2.41 o 
   1   3  10       11.81       11.22      1.35 o 
   2   3  10        6.24        8.05      1.66 o 
   3   3  10        0.01        0.91      1.72 o 
   4   3  10       12.37        8.66      1.79 o 
  -5   4  10        2.11        3.11      1.62 o 
  -4   4  10       18.14       16.95      1.56 o 
  -3   4  10       12.01       11.19      1.77 o 
  -2   4  10      188.18      189.00      2.99 o 
  -1   4  10       58.71       56.29      1.73 o 
   0   4  10       44.69       41.12      1.63 o 
   1   4  10       27.65       25.67      1.76 o 
   2   4  10       17.50       13.86      1.67 o 
   3   4  10       66.93       62.08      2.13 o 
   4   4  10       36.08       34.41      1.74 o 
  -5   5  10        1.32        0.69      1.71 o 
  -4   5  10       24.61       25.74      1.50 o 
  -3   5  10       51.47       45.58      1.65 o 
  -2   5  10        0.14        2.46      1.42 o 
  -1   5  10      134.53      121.00      3.88 o 
   0   5  10       29.28       24.03      1.72 o 
   1   5  10       40.97       36.07      2.28 o 
   2   5  10       13.92       11.89      2.46 o 
   3   5  10        0.63        2.32      2.27 o 
   4   5  10       16.01       18.30      1.87 o 
  -5   6  10      106.08       91.22      2.28 o 
  -4   6  10       90.71       99.85      3.37 o 
  -3   6  10       80.77       79.26      4.11 o 
  -2   6  10       19.20       17.29      1.51 o 
  -1   6  10       71.74       72.50      2.21 o 
   0   6  10       58.46       64.08      1.56 o 
   1   6  10       92.26       94.62      4.35 o 
   2   6  10       67.91       73.96      4.60 o 
   3   6  10      109.06      100.69      4.07 o 
   4   6  10        4.70        4.10      1.83 o 
  -4   7  10       73.79       70.73      1.86 o 
  -3   7  10       18.58       16.59      1.67 o 
  -2   7  10       55.97       45.64      1.48 o 
  -1   7  10       98.61       94.23      1.70 o 
   0   7  10        6.44        5.33      1.97 o 
   1   7  10       77.45       79.77      3.64 o 
   2   7  10        1.14        5.02      2.26 o 
   3   7  10       19.05       20.60      1.75 o 
  -4   8  10        8.22        9.30      1.61 o 
  -3   8  10       13.82       20.46      1.97 o 
  -2   8  10      130.58      121.75      4.38 o 
  -1   8  10       33.21       23.17      2.07 o 
   0   8  10        9.75        9.64      1.74 o 
   1   8  10       30.36       28.92      1.85 o 
   2   8  10        0.51        2.22      1.68 o 
   3   8  10       60.73       59.00      2.96 o 
  -3   9  10        9.00        8.78      1.73 o 
  -2   9  10        1.96        4.09      1.67 o 
  -1   9  10       27.70       28.62      2.31 o 
   0   9  10       26.08       19.43      2.84 o 
   1   9  10        1.36        0.00      1.84 o 
   2   9  10        3.12        3.03      2.09 o 
  -2  10  10        4.70        5.43      1.94 o 
  -1  10  10       15.26       18.97      1.88 o 
   0  10  10        0.01        0.19      2.02 o 
   1  10  10        3.96        4.41      2.05 o 
  -4   1  11        3.69        0.91      1.88 o 
  -3   1  11       25.31       28.56      1.62 o 
  -2   1  11        4.71        3.21      1.40 o 
  -1   1  11        0.16        3.19      1.50 o 
   0   1  11        0.00        3.94      1.62 o 
   1   1  11       23.31       18.46      1.52 o 
   2   1  11       25.47       21.17      1.46 o 
   3   1  11        5.93        9.35      1.67 o 
  -4   2  11       62.86       66.78      2.91 o 
  -3   2  11       11.62       12.20      1.81 o 
  -2   2  11       54.94       63.20      1.91 o 
  -1   2  11       31.64       30.32      1.67 o 
   0   2  11       23.22       19.70      1.52 o 
   1   2  11       60.51       59.85      2.11 o 
   2   2  11        1.37        1.75      1.63 o 
   3   2  11       27.43       28.28      1.72 o 
  -4   3  11       13.53       15.88      1.75 o 
  -3   3  11       49.57       56.40      2.60 o 
  -2   3  11        8.89       10.21      1.52 o 
  -1   3  11       19.07       25.15      1.83 o 
   0   3  11        1.98        2.08      1.45 o 
   1   3  11       14.79       12.80      1.52 o 
   2   3  11        3.67        2.35      1.44 o 
   3   3  11       29.22       31.33      1.99 o 
  -4   4  11      116.40      114.11      2.55 o 
  -3   4  11        0.78        0.24      1.63 o 
  -2   4  11      143.07      145.74      2.19 o 
  -1   4  11       15.79       16.61      1.64 o 
   0   4  11       44.43       47.68      1.76 o 
   1   4  11       19.72       23.18      2.11 o 
   2   4  11        1.30        0.84      1.40 o 
   3   4  11        3.59        5.35      2.14 o 
  -4   5  11        0.57        1.25      1.54 o 
  -3   5  11        4.55        9.33      1.91 o 
  -2   5  11        0.18        1.04      1.60 o 
  -1   5  11       19.83       20.86      2.12 o 
   0   5  11       20.85       25.52      1.66 o 
   1   5  11       55.68       58.42      2.38 o 
   2   5  11       19.89       23.35      3.38 o 
  -3   6  11       14.64       11.51      1.91 o 
  -2   6  11       43.95       34.85      1.63 o 
  -1   6  11       25.41       27.11      1.88 o 
   0   6  11        4.46        6.71      1.62 o 
   1   6  11       31.77       33.28      1.92 o 
   2   6  11       33.05       27.49      1.83 o 
  -2   7  11        0.03        1.18      1.70 o 
  -1   7  11       79.49       73.63      2.46 o 
   0   7  11       29.17       25.72      2.73 o 
   1   7  11        0.01        4.13      2.13 o 
  -1   8  11       16.77       20.28      1.97 o 
   0   8  11       41.45       31.43      2.00 o 
  -2   0  12        6.54       10.97      2.18 o 
  -1   0  12      136.36      141.27      2.96 o 
   0   0  12        1.08       -1.09      3.37 o 
   1   0  12       56.31       32.16      2.25 o 
  -2   1  12      267.80      260.70      7.16 o 
  -1   1  12       19.61       22.40      2.13 o 
   0   1  12      175.23      168.41      4.95 o 
   1   1  12       20.44       18.47      1.78 o 
  -2   2  12       80.81       77.14      2.11 o 
  -1   2  12      128.88      139.55      7.47 o 
   0   2  12       21.44       17.33      1.64 o 
  -1   3  12        0.38        1.56      1.49 o 
   0   3  12       97.71       96.78      4.29 o 
                                                 
